# Supplementary material for: Poly[(μ6-6-oxidopyridinium-2-carboxyl­ato)caesium]
Source: Acta Crystallogr Sect E Struct Rep Online. 2011 Aug 17;67(Pt 9):m1237. doi: 10.1107/S1600536811031874 (PMC3200864; doi:10.1107/S1600536811031874)
Supplement: Supplementary file 1 [file e-67-m1237-sup1.cif]

##############################################################################
#                                                                            #
# This CIF contains the data in a paper accepted for publication in          #
# Acta Crystallographica Section E. It conforms to the requirements of       #
# Notes for Authors for Acta Crystallographica Section E, and has been       #
# peer reviewed under the auspices of the IUCr Commission on Journals.       #
#                                                                            #
# Full details of the Crystallographic Information File format               #
# are given in the paper "The Crystallographic Information File (CIF):       #
# a New Standard Archive File for Crystallography" by S. R. Hall, F. H.      #
# Allen and I. D. Brown [Acta Cryst. (1991), A47, 655-685].                  #
#                                                                            #
# The current version of the core CIF dictionary is obtainable from          #
# ftp://ftp.iucr.org/pub/cif_core.dic.                                       #
#                                                                            #
# Software is freely available for graphical display of the structure(s)     #
# in this CIF. For information consult the CIF software page                 #
# http://www.iucr.org/resources/cif/software.                                #
#                                                                            #
# This file may be used for bona fide research purposes within the           #
# scientific community so long as proper attribution is given to the journal # 
# article from which it was obtained.                                        #
#                                                                            #
##############################################################################
data_global
_audit_creation_method     'WinGX routine CIF_UPDATE'
_audit_conform_dict_name     cif_core.dic
_audit_conform_dict_version     2.3
_journal_date_recd_electronic     2011-08-06
_journal_date_accepted     2011-08-06
_journal_name_full     'Acta Crystallographica, Section E'
_journal_year     2011
_journal_volume     67
_journal_issue      9
_journal_page_first     m1237
_journal_page_last     m1237
_journal_paper_category     QM
_journal_coeditor_code     TK2776
_publ_contact_author_name     'Prof. Sung Kwon Kang'
_publ_contact_author_address
;
Department of Chemistry
Chungnam National University
Daejeon 305-764
Korea
;
_publ_contact_author_email     skkang@cnu.ac.kr
_publ_contact_author_fax     '82(42)8218896'
_publ_contact_author_phone     '82(42)8216552'
_publ_section_title
;
Poly[(\m~6~-6-oxidopyridinium-2-carboxylato)caesium]
;
loop_
    _publ_author_name
    _publ_author_address
    'Kang, Sung Kwon'
;
  Department of Chemistry
  Chungnam National University
  Daejeon 305-764
  Republic of Korea
;
    'Shim, Yong Suk'
;
  Department of Chemistry
  Chungnam National University
  Daejeon 305-764
  Republic of Korea
;
data_I
_audit_creation_method     'WinGX routine CIF_UPDATE'
_chemical_name_systematic
;
Poly[(\m~6~-6-oxidopyridinium-2-carboxylato)caesium]
;
_chemical_formula_moiety     'C6 H4 Cs N O3'
_chemical_formula_sum     'C6 H4 Cs N O3'
_chemical_formula_iupac     '[Cs (C6 H4 N O3)]'
_chemical_formula_weight     271.01
_symmetry_cell_setting     monoclinic
_symmetry_space_group_name_H-M     'P 21/c'
_symmetry_space_group_name_Hall     '-P 2ybc'
loop_
    _symmetry_equiv_pos_as_xyz
    'x, y, z'
    '-x, y+1/2, -z+1/2'
    '-x, -y, -z'
    'x, -y-1/2, z-1/2'
_cell_length_a     8.1746(3)
_cell_length_b     7.5513(2)
_cell_length_c     12.3843(4)
_cell_angle_alpha     90
_cell_angle_beta     91.8890(10)
_cell_angle_gamma     90
_cell_volume     764.05(4)
_cell_formula_units_Z     4
_cell_measurement_reflns_used     3429
_cell_measurement_theta_min     2.49
_cell_measurement_theta_max     28.3
_cell_measurement_temperature     296(2)
_exptl_crystal_description     block
_exptl_crystal_colour     colourless
_exptl_crystal_size_max     0.1
_exptl_crystal_size_mid     0.07
_exptl_crystal_size_min     0.06
_exptl_crystal_density_diffrn     2.356
_exptl_crystal_density_method     'not measured'
_exptl_crystal_F_000     504
_exptl_absorpt_coefficient_mu     4.8
_exptl_absorpt_correction_type     multi-scan
_exptl_absorpt_process_details     '(SADABS; Bruker, 2002)'
_exptl_absorpt_correction_T_min     0.654
_exptl_absorpt_correction_T_max     0.745
_diffrn_ambient_temperature     296(2)
_diffrn_radiation_type     MoK\a
_diffrn_radiation_wavelength     0.71073
_diffrn_measurement_device_type     'Bruker SMART CCD area-detector'
_diffrn_measurement_method     '\f and \w'
_diffrn_reflns_number     6897
_diffrn_reflns_av_R_equivalents     0.0716
_diffrn_reflns_theta_min     2.49
_diffrn_reflns_theta_max     28.3
_diffrn_reflns_theta_full     28.3
_diffrn_measured_fraction_theta_max     0.96
_diffrn_measured_fraction_theta_full     0.96
_diffrn_reflns_limit_h_min     -3
_diffrn_reflns_limit_h_max     10
_diffrn_reflns_limit_k_min     -10
_diffrn_reflns_limit_k_max     7
_diffrn_reflns_limit_l_min     -15
_diffrn_reflns_limit_l_max     15
_reflns_number_total     1822
_reflns_number_gt     1592
_reflns_threshold_expression     I>2\s(I)
_refine_ls_structure_factor_coef     Fsqd
_refine_ls_matrix_type     full
_refine_ls_R_factor_gt     0.0283
_refine_ls_wR_factor_ref     0.0724
_refine_ls_goodness_of_fit_ref     1.001
_refine_ls_restrained_S_all     1.001
_refine_ls_number_reflns     1822
_refine_ls_number_parameters     104
_refine_ls_number_restraints     0
_refine_ls_hydrogen_treatment     mixed
_refine_ls_weighting_scheme     calc
_refine_ls_weighting_details
                 'calc w=1/[\s^2^(Fo^2^)+(0.0401P)^2^] where P=(Fo^2^+2Fc^2^)/3'
_refine_ls_shift/su_max     0.001
_refine_diff_density_max     1.194
_refine_diff_density_min     -1.144
_refine_ls_extinction_method     none
loop_
    _atom_type_symbol
    _atom_type_description
    _atom_type_scat_dispersion_real
    _atom_type_scat_dispersion_imag
    _atom_type_scat_source
    C C 0.0033 0.0016 'International Tables Vol C Tables 4.2.6.8 and 6.1.1.4'
    H H 0 0 'International Tables Vol C Tables 4.2.6.8 and 6.1.1.4'
    O O 0.0106 0.006 'International Tables Vol C Tables 4.2.6.8 and 6.1.1.4'
    N N 0.0061 0.0033 'International Tables Vol C Tables 4.2.6.8 and 6.1.1.4'
    Cs Cs -0.368 2.1192 'International Tables Vol C Tables 4.2.6.8 and 6.1.1.4'
_computing_data_collection     'SMART (Bruker, 2002)'
_computing_cell_refinement     'SAINT (Bruker, 2002)'
_computing_data_reduction     'SAINT (Bruker, 2002)'
_computing_structure_solution     'SHELXS97 (Sheldrick, 2008)'
_computing_structure_refinement     'SHELXL97 (Sheldrick, 2008)'
_computing_molecular_graphics
          'ORTEP-3 for Windows (Farrugia, 1997) and DIAMOND (Brandenburg, 2010)'
_computing_publication_material     'WinGX (Farrugia, 1999)'
loop_
    _atom_site_type_symbol
    _atom_site_label
    _atom_site_fract_x
    _atom_site_fract_y
    _atom_site_fract_z
    _atom_site_U_iso_or_equiv
    _atom_site_adp_type
    _atom_site_calc_flag
    _atom_site_refinement_flags
    _atom_site_occupancy
    _atom_site_disorder_assembly
    _atom_site_disorder_group
    Cs Cs1 0.51201(2) 0.14792(3) 0.127051(18) 0.04196(11) Uani d . 1 . .
    N N2 0.0320(3) 0.2743(4) 0.4216(2) 0.0304(5) Uani d . 1 . .
    H H2 0.088(4) 0.348(4) 0.446(3) 0.028(9) Uiso d . 1 . .
    C C3 0.1062(3) 0.1326(4) 0.3746(3) 0.0291(6) Uani d . 1 . .
    C C4 0.0159(4) -0.0019(5) 0.3335(3) 0.0402(8) Uani d . 1 . .
    H H4 0.0655 -0.0992 0.3023 0.048 Uiso calc R 1 . .
    C C5 -0.1567(4) 0.0085(5) 0.3391(3) 0.0474(9) Uani d . 1 . .
    H H5 -0.221 -0.0826 0.3102 0.057 Uiso calc R 1 . .
    C C6 -0.2296(4) 0.1484(5) 0.3857(3) 0.0444(9) Uani d . 1 . .
    H H6 -0.343 0.152 0.3888 0.053 Uiso calc R 1 . .
    C C7 -0.1347(3) 0.2903(5) 0.4302(3) 0.0334(7) Uani d . 1 . .
    C C8 0.2926(3) 0.1403(4) 0.3700(3) 0.0298(6) Uani d . 1 . .
    O O9 0.3603(3) 0.0066(3) 0.3335(2) 0.0487(6) Uani d . 1 . .
    O O10 0.3588(2) 0.2803(4) 0.3984(2) 0.0536(7) Uani d . 1 . .
    O O11 -0.1942(2) 0.4235(3) 0.4750(2) 0.0498(7) Uani d . 1 . .
loop_
    _atom_site_aniso_label
    _atom_site_aniso_U_11
    _atom_site_aniso_U_22
    _atom_site_aniso_U_33
    _atom_site_aniso_U_12
    _atom_site_aniso_U_13
    _atom_site_aniso_U_23
    Cs1 0.03869(13) 0.03507(16) 0.05252(19) -0.00018(7) 0.00759(9) -0.00010(9)
    N2 0.0203(10) 0.0308(14) 0.0402(16) -0.0019(10) 0.0026(9) -0.0062(12)
    C3 0.0234(12) 0.0316(16) 0.0324(17) 0.0012(10) 0.0034(10) 0.0006(12)
    C4 0.0313(14) 0.0409(19) 0.049(2) -0.0026(12) 0.0044(12) -0.0145(16)
    C5 0.0316(15) 0.049(2) 0.061(3) -0.0137(14) -0.0003(14) -0.0201(18)
    C6 0.0216(13) 0.056(2) 0.055(2) -0.0055(12) 0.0003(13) -0.0125(17)
    C7 0.0209(11) 0.0393(17) 0.0401(19) 0.0013(11) 0.0030(10) -0.0036(15)
    C8 0.0226(12) 0.0325(17) 0.0346(18) 0.0020(10) 0.0045(10) 0.0017(12)
    O9 0.0321(11) 0.0421(14) 0.0725(19) 0.0074(10) 0.0112(10) -0.0090(13)
    O10 0.0235(9) 0.0383(14) 0.099(2) -0.0025(9) 0.0070(11) -0.0189(15)
    O11 0.0244(10) 0.0483(15) 0.0772(19) 0.0022(10) 0.0070(10) -0.0231(14)
_geom_special_details
;
All e.s.d.'s (except the e.s.d. in the dihedral angle between two l.s. planes)
are estimated using the full covariance matrix. The cell e.s.d.'s are taken
into account individually in the estimation of e.s.d.'s in distances, angles
and torsion angles; correlations between e.s.d.'s in cell parameters are only
used when they are defined by crystal symmetry. An approximate (isotropic)
treatment of cell e.s.d.'s is used for estimating e.s.d.'s involving l.s.
planes.
;
loop_
    _geom_bond_atom_site_label_1
    _geom_bond_atom_site_label_2
    _geom_bond_site_symmetry_2
    _geom_bond_distance
    _geom_bond_publ_flag
    Cs1 O9 2_655 2.938(2) y
    Cs1 O10 2_645 2.991(3) y
    Cs1 O9 . 3.070(3) y
    Cs1 O10 4_565 3.105(3) y
    Cs1 O11 4_665 3.147(2) y
    Cs1 O11 2_545 3.317(2) y
    N2 C3 . 1.370(4) ?
    N2 C7 . 1.376(3) ?
    N2 H2 . 0.78(3) ?
    C3 C4 . 1.345(4) ?
    C3 C8 . 1.527(4) ?
    C4 C5 . 1.418(4) ?
    C4 H4 . 0.93 ?
    C5 C6 . 1.352(5) ?
    C5 H5 . 0.93 ?
    C6 C7 . 1.423(4) ?
    C6 H6 . 0.93 ?
    C7 O11 . 1.254(4) y
    C8 O10 . 1.234(4) ?
    C8 O9 . 1.244(4) ?
    O9 Cs1 2_645 2.938(2) ?
    O10 Cs1 2_655 2.991(3) ?
    O10 Cs1 4_566 3.105(3) ?
    O11 Cs1 4_466 3.147(2) ?
    O11 Cs1 2 3.317(2) ?
loop_
    _geom_angle_atom_site_label_1
    _geom_angle_atom_site_label_2
    _geom_angle_atom_site_label_3
    _geom_angle_site_symmetry_1
    _geom_angle_site_symmetry_3
    _geom_angle
    _geom_angle_publ_flag
    O9 Cs1 O10 2_655 2_645 138.47(6) ?
    O9 Cs1 O9 2_655 . 109.46(5) ?
    O10 Cs1 O9 2_645 . 85.35(7) ?
    O9 Cs1 O10 2_655 4_565 96.96(7) ?
    O10 Cs1 O10 2_645 4_565 101.48(6) ?
    O9 Cs1 O10 . 4_565 131.16(6) ?
    O9 Cs1 O11 2_655 4_665 89.05(7) ?
    O10 Cs1 O11 2_645 4_665 59.91(6) ?
    O9 Cs1 O11 . 4_665 140.90(6) ?
    O10 Cs1 O11 4_565 4_665 77.13(6) ?
    O9 Cs1 O11 2_655 2_545 143.52(6) ?
    O10 Cs1 O11 2_645 2_545 76.13(6) ?
    O9 Cs1 O11 . 2_545 78.86(6) ?
    O10 Cs1 O11 4_565 2_545 56.95(6) ?
    O11 Cs1 O11 4_665 2_545 106.75(4) ?
    O9 Cs1 O10 2_655 . 74.53(6) ?
    O10 Cs1 O10 2_645 . 118.05(6) ?
    O9 Cs1 O10 . . 36.14(6) ?
    O10 Cs1 O10 4_565 . 129.22(5) ?
    O11 Cs1 O10 4_665 . 149.72(6) ?
    O11 Cs1 O10 2_545 . 101.34(6) ?
    O9 Cs1 C7 2_655 4_665 74.04(7) ?
    O10 Cs1 C7 2_645 4_665 76.81(7) ?
    O9 Cs1 C7 . 4_665 153.81(6) ?
    O10 Cs1 C7 4_565 4_665 72.02(6) ?
    O11 Cs1 C7 4_665 4_665 16.91(7) ?
    O11 Cs1 C7 2_545 4_665 114.40(7) ?
    C3 N2 C7 . . 123.8(3) ?
    C3 N2 H2 . . 118(3) ?
    C7 N2 H2 . . 119(3) ?
    C4 C3 N2 . . 120.3(3) ?
    C4 C3 C8 . . 123.4(3) ?
    N2 C3 C8 . . 116.3(2) ?
    C3 C4 C5 . . 118.3(3) ?
    C3 C4 H4 . . 120.8 ?
    C5 C4 H4 . . 120.8 ?
    C6 C5 C4 . . 121.1(3) ?
    C6 C5 H5 . . 119.4 ?
    C4 C5 H5 . . 119.4 ?
    C5 C6 C7 . . 120.8(3) ?
    C5 C6 H6 . . 119.6 ?
    C7 C6 H6 . . 119.6 ?
    O11 C7 N2 . . 120.3(3) ?
    O11 C7 C6 . . 124.1(3) ?
    N2 C7 C6 . . 115.6(3) ?
    O10 C8 O9 . . 127.1(3) ?
    O10 C8 C3 . . 116.8(3) ?
    O9 C8 C3 . . 116.0(3) ?
    Cs1 O9 Cs1 2_645 . 107.94(7) ?
    Cs1 O10 Cs1 2_655 4_566 78.52(6) ?
    Cs1 O10 Cs1 2_655 . 91.33(7) ?
    Cs1 O10 Cs1 4_566 . 136.48(6) ?
    Cs1 O11 Cs1 4_466 2 73.25(4) ?
loop_
    _geom_hbond_atom_site_label_D
    _geom_hbond_atom_site_label_H
    _geom_hbond_atom_site_label_A
    _geom_hbond_site_symmetry_A
    _geom_hbond_distance_DH
    _geom_hbond_distance_HA
    _geom_hbond_distance_DA
    _geom_hbond_angle_DHA
    N2 H2 O11 3_566 0.78(3) 2.15(3) 2.915(4) 168(3)
