# Supplementary material for: Poly[(μ6-6-oxidopyridinium-2-carboxyl­ato)caesium]
Source: Acta Crystallogr Sect E Struct Rep Online. 2011 Aug 17;67(Pt 9):m1237. doi: 10.1107/S1600536811031874 (PMC3200864; doi:10.1107/S1600536811031874)
Supplement: Supplementary file 2 [file e-67-m1237-Isup2.hkl]

#
# h,k,l, Fc-squared, Fo-squared, sigma(Fo-squared) and status flag
#
data_I
_shelx_title ' [Cs(C6H4 NO3)] in P2(1)/c'
_shelx_refln_list_code          4
_shelx_F_calc_maximum      248.81
_exptl_crystal_F_000       504.00
_reflns_d_resolution_high  0.7496
 
loop_
 _symmetry_equiv_pos_as_xyz
 'x, y, z'
 '-x, y+1/2, -z+1/2'
 '-x, -y, -z'
 'x, -y-1/2, z-1/2'
 
_cell_length_a     8.1746
_cell_length_b     7.5513
_cell_length_c    12.3843
_cell_angle_alpha  90.000
_cell_angle_beta   91.889
_cell_angle_gamma  90.000
 
_shelx_F_squared_multiplier     1.000
 
loop_
 _refln_index_h
 _refln_index_k
 _refln_index_l
 _refln_F_squared_calc
 _refln_F_squared_meas
 _refln_F_squared_sigma
 _refln_observed_status
   1   0   0    19804.95    15528.62    158.79 o
   2   0   0    23428.00    20381.31   1689.18 o
   3   0   0    18078.58    17188.28    623.32 o
   4   0   0    11293.10    10372.21    231.42 o
   5   0   0     7203.83     6888.74    159.91 o
   6   0   0    10869.36    10737.03    259.28 o
   7   0   0     4802.37     4870.42     80.96 o
   8   0   0     3333.61     3281.50     61.04 o
   9   0   0      848.64      941.41     45.22 o
  10   0   0      477.46      540.60     37.25 o
   1   1   0       18.10       26.44      3.07 o
   2   1   0      226.91      234.56     16.43 o
   3   1   0        2.64       19.32      6.34 o
   4   1   0     5126.55     5258.42    161.08 o
   5   1   0     1040.15      964.53     18.03 o
   6   1   0     1349.80     1316.00     33.50 o
   7   1   0      618.49      612.78     13.34 o
   8   1   0      786.31      720.72     21.02 o
   9   1   0      327.47      320.38     15.59 o
  10   1   0      200.80      206.92     13.85 o
   0   2   0     2219.37     2042.42     97.33 o
   1   2   0     2533.80     2594.21     71.83 o
   2   2   0     3132.08     3230.37     90.87 o
   3   2   0      716.79      705.25     14.43 o
   4   2   0     1040.42     1049.97     75.95 o
   5   2   0     1669.71     1590.31     70.45 o
   6   2   0      168.08      165.91     12.98 o
   7   2   0      266.93      273.00     15.69 o
   8   2   0      282.41      268.31     16.46 o
   9   2   0       55.39       64.64     11.93 o
  10   2   0        4.74        3.46      8.77 o
   1   3   0      537.99      538.55     12.96 o
   2   3   0      172.07      182.42      7.29 o
   3   3   0       46.94       48.21      3.83 o
   4   3   0      313.39      328.87     10.79 o
   5   3   0      203.34      204.93      7.13 o
   6   3   0      242.34      250.48     16.32 o
   7   3   0      595.92      576.08     22.79 o
   8   3   0      135.44      138.71     14.89 o
   9   3   0      100.44       90.17     17.77 o
  10   3   0       54.31       55.56     15.28 o
   0   4   0     7256.77     6294.62    215.92 o
   1   4   0    11680.33    11127.22    168.60 o
   2   4   0     5947.10     5254.57    105.22 o
   3   4   0    12545.99    12528.00    242.98 o
   4   4   0     8062.56     7967.34    245.65 o
   5   4   0     6303.13     6378.28    194.45 o
   6   4   0      953.44      968.58     30.64 o
   7   4   0     1569.63     1599.85     75.15 o
   8   4   0      460.00      471.79     27.06 o
   9   4   0      324.59      352.94     32.04 o
   1   5   0        5.60        9.87      4.03 o
   2   5   0      835.21      837.20     19.63 o
   3   5   0      532.83      540.09     18.83 o
   4   5   0      455.14      467.49     22.27 o
   5   5   0      868.00      899.11     49.91 o
   6   5   0      128.84      133.44     13.24 o
   7   5   0      501.00      520.43     27.80 o
   8   5   0      529.54      528.74     52.73 o
   9   5   0      728.70      838.85     48.16 o
   0   6   0     5508.14     5335.12     91.74 o
   1   6   0     4194.98     3936.14     55.70 o
   2   6   0     3447.89     3326.85    121.07 o
   3   6   0     2334.24     2289.31    185.77 o
   4   6   0     2020.01     1957.55     62.88 o
   5   6   0     1926.65     1921.80     76.45 o
   6   6   0     1131.57     1264.05     67.65 o
   7   6   0      457.32      446.65     34.56 o
   8   6   0      614.66      626.39     28.83 o
   1   7   0       19.03        5.31      6.66 o
   2   7   0        2.37       -2.16      7.41 o
   3   7   0       23.18       16.87     11.23 o
   4   7   0        0.86       -1.65      6.74 o
   5   7   0       20.51       31.64     10.49 o
   6   7   0       14.46       14.31      7.54 o
   7   7   0       16.57       14.31      9.22 o
   0   8   0     1084.14     1053.43     50.94 o
   1   8   0      305.62      313.22     24.11 o
   2   8   0      473.22      459.78     32.76 o
   3   8   0      121.99      124.42     20.72 o
   4   8   0      203.71      231.96     50.12 o
   5   8   0      223.18      228.35     24.41 o
   6   8   0      144.25      174.09     20.35 o
   1   9   0        7.30        6.06      9.35 o
   2   9   0       51.46       41.82     17.32 o
   3   9   0       19.89       13.41     11.32 o
   4   9   0      105.57      113.37     20.81 o
   0  10   0      668.47      787.90     72.50 o
   1  10   0      827.81      842.59     58.51 o
 -10   1   1      426.86      489.08     19.70 o
  -9   1   1      717.02      757.44     23.29 o
  -8   1   1      554.18      598.21     19.65 o
  -7   1   1     2190.35     2207.50     26.17 o
  -6   1   1     3161.40     2924.37    199.17 o
  -5   1   1     2857.28     2269.80    303.68 o
  -4   1   1     8650.07     8115.84    635.70 o
  -3   1   1     7207.17     6293.68    406.34 o
  -2   1   1     3510.30     3529.73    163.35 o
  -1   1   1     5527.53     6179.78    113.46 o
   0   1   1     3091.98     3209.63     40.77 o
   1   1   1     7659.97     7364.04     52.04 o
   2   1   1     6074.82     6206.35    327.12 o
   3   1   1     7131.88     7478.26    188.78 o
   4   1   1      363.83      325.02      6.65 o
   5   1   1      157.21       92.20     28.46 o
   6   1   1      235.91      216.02      9.35 o
   7   1   1      185.24      172.70      8.36 o
   8   1   1        0.17        2.46      4.19 o
   9   1   1       18.85       20.25      6.54 o
  10   1   1        3.71        2.19      5.30 o
 -10   2   1        9.55       18.36      9.94 o
  -9   2   1      108.65      103.31      9.82 o
  -8   2   1      153.31      161.81     10.40 o
  -7   2   1      209.64      219.09      7.92 o
  -6   2   1      123.71      135.05      5.92 o
  -5   2   1     3120.90     3000.71    114.70 o
  -4   2   1     2794.31     2831.96    105.95 o
  -3   2   1     5979.42     4452.75    986.96 o
  -2   2   1    10106.16     9912.73    320.84 o
  -1   2   1     8299.42     8017.29    313.42 o
   0   2   1    20393.12    19333.81    360.50 o
   1   2   1    22356.48    21476.87    449.81 o
   2   2   1     7777.96     7930.78    506.28 o
   3   2   1    13220.26    10459.44   1503.55 o
   4   2   1    12649.13    12539.85    624.37 o
   5   2   1     8003.82     7700.66    217.59 o
   6   2   1     6127.27     5937.57    171.86 o
   7   2   1     3602.19     3541.67     99.87 o
   8   2   1     2205.94     2175.89     61.44 o
   9   2   1      804.12      803.53     31.31 o
  10   2   1     1171.72     1220.82     45.01 o
 -10   3   1      332.62      328.09     29.40 o
  -9   3   1     1990.73     1954.14     61.21 o
  -8   3   1     3279.81     3226.11    126.87 o
  -7   3   1     3281.25     3267.14     89.39 o
  -6   3   1     3546.41     3347.93     76.22 o
  -5   3   1     5305.01     5292.47    170.62 o
  -4   3   1     5087.05     4112.38    743.88 o
  -3   3   1     8298.04     7955.60    126.05 o
  -2   3   1    23275.98    22992.42    340.73 o
  -1   3   1    11230.57    10896.61    308.38 o
   0   3   1    14534.39    14127.26    167.22 o
   1   3   1     6256.62     5987.28    120.44 o
   2   3   1     4239.84     4027.19    139.54 o
   3   3   1     2104.40     1968.73     73.90 o
   4   3   1     1378.31     1344.53     53.27 o
   5   3   1      491.87      456.53     20.26 o
   6   3   1     3238.95     3184.45     87.87 o
   7   3   1      120.59      127.38     13.53 o
   8   3   1       41.13       50.10     10.18 o
   9   3   1        3.64       10.23      8.66 o
  10   3   1       15.66        6.45      9.66 o
  -9   4   1        0.64       -1.81      8.82 o
  -8   4   1       36.30       36.81     10.71 o
  -7   4   1      160.27      158.58     10.73 o
  -6   4   1       78.70       79.43      9.01 o
  -5   4   1      531.54      473.32     59.75 o
  -4   4   1     1430.06     1361.79     37.41 o
  -3   4   1     1127.28     1058.91     17.50 o
  -2   4   1     1354.00     1301.75     29.23 o
  -1   4   1     3528.18     3427.41     99.63 o
   0   4   1     1995.10     1895.66     44.24 o
   1   4   1     1321.29     1329.47     31.31 o
   2   4   1     1710.51     1633.71     39.59 o
   3   4   1     3386.80     3431.92     93.76 o
   4   4   1     2425.67     2426.83     70.65 o
   5   4   1     1592.27     1631.21     60.03 o
   6   4   1     2037.02     2038.50     65.24 o
   7   4   1      508.76      498.31     11.78 o
   8   4   1      255.91      249.48     20.62 o
   9   4   1      255.56      263.49     25.46 o
  -9   5   1       23.59       26.80     14.99 o
  -8   5   1        0.41        3.54      5.24 o
  -7   5   1       21.89       36.89     16.13 o
  -6   5   1       11.57       16.25      6.41 o
  -5   5   1       19.05       17.28      5.59 o
  -4   5   1       79.81       72.91      8.81 o
  -3   5   1      123.37      114.06     10.05 o
  -2   5   1       37.51       30.89      5.86 o
  -1   5   1       23.53       16.25      4.75 o
   0   5   1        0.84       -2.09      4.50 o
   1   5   1       97.46       92.42      8.48 o
   2   5   1       81.21       88.24      8.45 o
   3   5   1       70.06       56.26      8.29 o
   4   5   1       56.25       53.72      8.06 o
   5   5   1       40.94       33.77      6.62 o
   6   5   1       40.47       35.43      7.23 o
   7   5   1       10.40       19.92      6.12 o
   8   5   1       26.99       25.68     11.18 o
   9   5   1        0.05        1.57      9.65 o
  -8   6   1       45.08       64.03     10.95 o
  -7   6   1       13.17        7.40      7.02 o
  -6   6   1      152.46      143.94     11.82 o
  -5   6   1      301.21      280.64     16.34 o
  -4   6   1      812.36      773.44     27.63 o
  -3   6   1      325.60      309.38     21.65 o
  -2   6   1      545.14      477.36     20.55 o
  -1   6   1      816.52      710.63     24.69 o
   0   6   1     2932.04     2641.15     64.44 o
   1   6   1     1638.27     1540.20     35.48 o
   2   6   1     2078.48     1971.46     76.04 o
   3   6   1     1664.79     1541.85     95.68 o
   4   6   1      657.47      709.09     58.63 o
   5   6   1     1500.23     1550.40     48.97 o
   6   6   1      673.96      760.82     38.15 o
   7   6   1      657.33      718.50     26.34 o
   8   6   1      422.83      473.34     36.13 o
  -7   7   1      818.68      896.36     56.02 o
  -6   7   1     1081.98     1254.29    128.48 o
  -5   7   1     1907.15     2116.88    166.38 o
  -4   7   1     3426.72     3283.03    343.41 o
  -3   7   1     2022.87     1925.77    130.70 o
  -2   7   1     1945.86     1752.20     59.24 o
  -1   7   1     2484.31     2217.64     46.57 o
   0   7   1      302.90      338.75     20.19 o
   1   7   1     2804.08     2728.93     54.47 o
   2   7   1     2267.77     2221.64     91.62 o
   3   7   1     1317.96     1321.39     46.68 o
   4   7   1      251.66      272.69     21.70 o
   5   7   1      359.16      391.36     24.68 o
   6   7   1       11.34       16.41      7.24 o
   7   7   1       65.21       70.57     14.25 o
  -6   8   1      159.88      163.02     48.17 o
  -5   8   1      143.34      156.72     23.72 o
  -4   8   1      519.24      507.95     57.13 o
  -3   8   1      263.73      233.35     27.25 o
  -2   8   1      345.14      337.20     30.55 o
  -1   8   1      889.14      883.30     35.80 o
   0   8   1     1934.56     1889.40     47.38 o
   1   8   1     1171.78     1167.06     52.38 o
   2   8   1     1549.31     1511.72    105.07 o
   3   8   1     1279.15     1356.16    133.46 o
   4   8   1      550.43      586.53     35.83 o
   5   8   1      836.70      915.26     97.67 o
   6   8   1      613.18      685.75     29.16 o
  -4   9   1      152.40      166.62     24.32 o
  -3   9   1      268.19      239.14     30.14 o
  -2   9   1      184.09      197.68     28.15 o
  -1   9   1      213.54      226.68     25.72 o
   0   9   1      116.76      102.69     16.15 o
   1   9   1      144.66      144.48     20.72 o
   2   9   1       81.88       66.29     18.72 o
   3   9   1      113.75      115.15     26.21 o
   4   9   1       51.40       47.26     18.93 o
  -1  10   1       10.49        0.09     12.95 o
   0  10   1       12.50       11.99     14.93 o
   1  10   1        4.13        5.31     13.33 o
 -10   0   2      726.21      713.11     44.07 o
  -9   0   2      994.76      993.52     29.04 o
  -8   0   2      773.10      791.07     33.34 o
  -7   0   2     1778.63     1794.24     37.47 o
  -6   0   2      769.05      849.34     19.18 o
  -5   0   2      695.70      805.64     15.87 o
  -4   0   2      302.47      366.93      8.99 o
  -3   0   2     9084.91    10310.32    329.63 o
  -2   0   2     4446.55     5329.37    287.31 o
  -1   0   2       96.73      170.13     11.80 o
   0   0   2      550.73      637.39     20.00 o
   1   0   2     3331.90     3398.02     34.57 o
   2   0   2     9786.17     9833.21    252.54 o
   3   0   2     3355.39     3305.21     43.98 o
   4   0   2      234.62      242.10     13.05 o
   5   0   2     2096.37     2001.12     29.71 o
   6   0   2      698.02      634.40     15.99 o
   7   0   2     1220.43     1180.90     34.24 o
   8   0   2     1212.51     1198.03     43.41 o
   9   0   2      952.26      939.21     44.33 o
  10   0   2      492.96      490.17     36.79 o
 -10   1   2      463.61      497.05     24.47 o
  -9   1   2     1174.04     1196.77     29.82 o
  -8   1   2      824.17      891.23     24.67 o
  -7   1   2     2500.91     2364.52     43.04 o
  -6   1   2     3064.05     2982.23     42.79 o
  -5   1   2     7508.92     7779.25    128.29 o
  -4   1   2     9006.46     8261.61    775.72 o
  -3   1   2    22118.60    22100.20    534.59 o
  -2   1   2    27502.88    27125.54   1239.93 o
  -1   1   2    24454.18    25792.55   1291.01 o
   0   1   2     1868.32     1957.91    139.56 o
   1   1   2    32596.26    30973.50   1927.42 o
   2   1   2    16968.04    17582.68    655.03 o
   3   1   2    14225.23    14337.14    257.59 o
   4   1   2    14259.09    13748.77    124.00 o
   5   1   2     4557.55     4305.05     34.27 o
   6   1   2     3728.77     3487.16     73.82 o
   7   1   2     1587.97     1503.02     31.55 o
   8   1   2      743.75      761.50     20.95 o
   9   1   2      590.58      599.51     24.81 o
  10   1   2      319.77      355.64     17.21 o
 -10   2   2        8.81       13.93      6.51 o
  -9   2   2       30.62       30.88      7.37 o
  -8   2   2      182.84      179.80     15.03 o
  -7   2   2      190.75      179.66     10.85 o
  -6   2   2      172.57      174.44     11.00 o
  -5   2   2       73.02       75.77      8.80 o
  -4   2   2        1.31        4.17      1.85 o
  -3   2   2      144.10      173.04      5.95 o
  -2   2   2      218.62      240.89      9.52 o
  -1   2   2        0.29        5.91      2.81 o
   0   2   2     1660.61     1715.58     45.60 o
   1   2   2      706.76      737.88     21.22 o
   2   2   2      242.71      306.45     13.20 o
   3   2   2      983.72     1174.64     46.93 o
   4   2   2      385.89      406.98      7.13 o
   5   2   2      114.80       81.04     23.09 o
   6   2   2        2.18        0.31      2.33 o
   7   2   2      396.79      366.31     12.72 o
   8   2   2       13.67       14.73      7.73 o
   9   2   2       36.42       21.19      5.70 o
  10   2   2      184.56      166.49     18.77 o
 -10   3   2        1.99       13.44     10.65 o
  -9   3   2      173.23      179.74     23.20 o
  -8   3   2      310.64      305.86     14.40 o
  -7   3   2      176.48      162.93     10.74 o
  -6   3   2     2058.84     2006.32     50.26 o
  -5   3   2      517.23      518.94     15.53 o
  -4   3   2      623.37      616.83     18.41 o
  -3   3   2      905.25      845.62     18.92 o
  -2   3   2     4076.65     3918.31    109.76 o
  -1   3   2      915.00      857.66     32.94 o
   0   3   2     3717.97     3507.81     98.99 o
   1   3   2     4301.19     4259.45    135.93 o
   2   3   2     3753.25     3962.29    164.48 o
   3   3   2      335.01      290.87     13.51 o
   4   3   2     1105.50     1037.82     78.46 o
   5   3   2      608.83      651.48     28.35 o
   6   3   2      248.27      270.60     12.99 o
   7   3   2      562.41      575.34     25.80 o
   8   3   2      344.11      379.05     20.62 o
   9   3   2       66.59       78.03     12.95 o
  10   3   2        0.33        4.24      8.81 o
  -9   4   2       44.06       44.91     15.06 o
  -8   4   2      214.15      233.59     13.95 o
  -7   4   2      386.89      389.02     18.30 o
  -6   4   2     2856.02     2833.50    159.68 o
  -5   4   2      235.09      228.10     14.90 o
  -4   4   2      628.57      622.79     17.87 o
  -3   4   2      292.28      309.07     10.41 o
  -2   4   2      407.96      491.66     14.74 o
  -1   4   2        7.77       14.13      3.75 o
   0   4   2       20.26       21.50      4.49 o
   1   4   2       27.15       41.51      9.16 o
   2   4   2       15.63       22.22      4.38 o
   3   4   2      264.44      278.50      8.93 o
   4   4   2      819.16      849.21     15.77 o
   5   4   2      686.77      716.45     24.28 o
   6   4   2     2241.95     2354.97     54.47 o
   7   4   2      263.56      289.63     14.29 o
   8   4   2      227.29      231.48     20.11 o
   9   4   2       69.87       57.80     12.26 o
  -9   5   2      601.34      667.39     43.54 o
  -8   5   2     1073.34     1054.21     30.60 o
  -7   5   2     1923.15     1935.64    108.43 o
  -6   5   2     3738.13     4103.88    198.06 o
  -5   5   2     2510.90     2442.55     69.68 o
  -4   5   2     5878.56     5534.41    147.77 o
  -3   5   2     6519.77     6165.27    135.16 o
  -2   5   2    10061.89     9982.92    295.70 o
  -1   5   2    11054.52    10421.11    280.44 o
   0   5   2     9948.77     9293.30    198.42 o
   1   5   2     9470.80     9149.68    197.13 o
   2   5   2    10985.65    10604.00    189.41 o
   3   5   2     6606.85     6453.79    312.78 o
   4   5   2     3642.34     3634.59    105.54 o
   5   5   2     2540.52     2715.47    131.21 o
   6   5   2     2986.93     3119.77    138.36 o
   7   5   2     1612.53     1717.00     59.90 o
   8   5   2      650.30      692.45     21.12 o
   9   5   2      698.76      779.74     39.08 o
  -8   6   2      208.98      214.59     18.27 o
  -7   6   2      163.47      166.79     18.16 o
  -6   6   2      104.47      125.18     11.84 o
  -5   6   2      383.66      402.57     18.54 o
  -4   6   2       97.65      107.33     13.33 o
  -3   6   2      169.48      149.14     18.34 o
  -2   6   2      206.61      210.92     16.48 o
  -1   6   2       75.67       70.82     10.41 o
   0   6   2      302.96      298.24     17.61 o
   1   6   2       14.53       17.42      6.68 o
   2   6   2      196.86      196.85     16.01 o
   3   6   2      159.70      187.37     20.00 o
   4   6   2      100.10      118.09     13.79 o
   5   6   2       54.49       68.81      9.16 o
   6   6   2      504.22      522.55     24.26 o
   7   6   2      251.98      264.75     17.27 o
   8   6   2      180.90      204.16     24.51 o
  -7   7   2       43.01       28.80     11.03 o
  -6   7   2       64.55       58.52     12.36 o
  -5   7   2      122.64      100.73     20.39 o
  -4   7   2      195.73      176.81     31.54 o
  -3   7   2       48.60       56.09     13.69 o
  -2   7   2      215.40      225.92     21.62 o
  -1   7   2      134.71      141.81     15.56 o
   0   7   2      256.23      264.29     19.47 o
   1   7   2      128.10      136.47     15.16 o
   2   7   2      329.84      330.68     23.12 o
   3   7   2      136.63      117.75     18.26 o
   4   7   2       66.07       77.71     15.19 o
   5   7   2      108.84       91.01     15.22 o
   6   7   2       30.08       31.82      8.50 o
   7   7   2       24.67       12.88      9.77 o
  -6   8   2        7.99        9.41      9.39 o
  -5   8   2       42.70       33.53     11.88 o
  -4   8   2        0.20       -1.06      8.16 o
  -3   8   2       36.71       31.48     12.73 o
  -2   8   2       17.74       11.71     10.43 o
  -1   8   2       71.44       68.31     12.54 o
   0   8   2       29.58       26.40     10.23 o
   1   8   2       43.30       25.95      9.64 o
   2   8   2        6.26        4.74      9.46 o
   3   8   2       83.29       84.44     17.50 o
   4   8   2        2.27        6.18      9.19 o
   5   8   2       16.53       11.54      9.35 o
   6   8   2       62.32       85.84     15.45 o
  -4   9   2      718.33      774.29     43.03 o
  -3   9   2      861.55      813.24    108.71 o
  -2   9   2      915.42      958.35     50.31 o
  -1   9   2     1243.51     1230.57     75.39 o
   0   9   2      750.85      784.45     34.09 o
   1   9   2      915.10      935.66     49.26 o
   2   9   2     1214.58     1270.82    109.25 o
   3   9   2      786.63      749.19     76.33 o
   4   9   2      473.54      507.72     35.35 o
 -10   1   3        0.45        2.29      5.81 o
  -9   1   3        0.11        5.20      5.54 o
  -8   1   3       13.02       16.67      3.83 o
  -7   1   3      115.29       66.91     21.77 o
  -6   1   3      146.88      153.26      7.15 o
  -5   1   3     1367.74     1387.30     21.71 o
  -4   1   3     2226.31     2392.28     47.48 o
  -3   1   3     2575.21     2665.00     90.83 o
  -2   1   3     4346.29     4752.49    110.72 o
  -1   1   3    10991.68    11510.50    353.19 o
   0   1   3      637.07      740.70     34.35 o
   1   1   3     9175.54     8856.81    301.94 o
   2   1   3    10784.51    10795.32    343.74 o
   3   1   3     5112.92     5099.09    156.25 o
   4   1   3     4504.34     4363.47     82.98 o
   5   1   3     4790.49     4526.57     54.12 o
   6   1   3      638.41      459.76     78.06 o
   7   1   3     1224.61     1205.95     18.31 o
   8   1   3      739.88      727.24     27.10 o
   9   1   3      710.56      728.15     29.89 o
  10   1   3      165.40      185.13     14.11 o
 -10   2   3     1180.34     1271.10     33.15 o
  -9   2   3     1238.02     1224.64     31.70 o
  -8   2   3     2150.50     2108.98     45.38 o
  -7   2   3     2966.23     3123.10     59.29 o
  -6   2   3     6043.84     6288.30    138.01 o
  -5   2   3     9338.65     9704.45    330.71 o
  -4   2   3     7316.41     7378.43    260.17 o
  -3   2   3    13335.78    13056.44    544.18 o
  -2   2   3    11129.15    11081.93    381.16 o
  -1   2   3    11304.30    11418.46    483.10 o
   0   2   3    11911.19    11741.89    460.84 o
   1   2   3    10608.03    11070.10    284.16 o
   2   2   3     3386.39     3466.92     98.62 o
   3   2   3     2543.46     2670.12     77.20 o
   4   2   3     4811.22     4996.63     79.96 o
   5   2   3     1500.82     1466.69     19.65 o
   6   2   3       11.84       11.41      3.80 o
   7   2   3      287.05      297.47     12.66 o
   8   2   3       91.14       98.15     12.37 o
   9   2   3        0.26        2.73      6.42 o
  10   2   3        7.05       17.71      6.72 o
 -10   3   3        8.70        5.59      9.37 o
  -9   3   3       12.76       11.73      6.33 o
  -8   3   3      105.62      108.49     11.67 o
  -7   3   3      260.61      255.58     16.26 o
  -6   3   3     3443.19     3347.51    191.32 o
  -5   3   3      217.02      217.20      9.67 o
  -4   3   3     1354.22     1283.62     44.16 o
  -3   3   3     2839.74     2801.92     75.94 o
  -2   3   3     5592.99     5754.49    184.07 o
  -1   3   3     7664.71     7734.93    336.93 o
   0   3   3    13251.71    13293.85    458.34 o
   1   3   3    10842.68    10565.42    282.39 o
   2   3   3    13912.36    14580.06    578.77 o
   3   3   3     5615.85     5624.31    155.24 o
   4   3   3     5378.22     5725.74    151.22 o
   5   3   3     3831.86     4001.63     70.72 o
   6   3   3     3424.17     3390.26     82.15 o
   7   3   3     2846.45     2842.11     58.91 o
   8   3   3     2095.36     1971.07     49.63 o
   9   3   3     1227.80     1170.09     37.01 o
  10   3   3      268.16      286.34     24.60 o
  -9   4   3      140.91      135.82     12.46 o
  -8   4   3      263.93      273.11     17.09 o
  -7   4   3     1272.29     1189.52     61.28 o
  -6   4   3      836.70      876.16     43.76 o
  -5   4   3     1456.44     1562.33     56.78 o
  -4   4   3     3187.25     3156.02    103.27 o
  -3   4   3     2433.39     2362.75     55.13 o
  -2   4   3      651.68      640.27     22.93 o
  -1   4   3     3048.04     3143.53    121.30 o
   0   4   3     1295.93     1273.69     23.87 o
   1   4   3     1394.58     1385.52     31.60 o
   2   4   3     1051.23     1028.23     32.27 o
   3   4   3     1487.79     1442.60     52.14 o
   4   4   3      535.53      514.75     20.98 o
   5   4   3      138.42      140.74      8.14 o
   6   4   3       34.13       27.04      6.36 o
   7   4   3        2.95        1.97      4.72 o
   8   4   3        0.21       -0.90      4.34 o
   9   4   3       37.81       52.48     11.96 o
  -9   5   3        2.05       -2.68      5.79 o
  -8   5   3       50.31       48.11     10.12 o
  -7   5   3        0.04        1.48      5.55 o
  -6   5   3        0.02        2.25      4.67 o
  -5   5   3        0.01       -0.51      4.17 o
  -4   5   3       45.94       42.22      7.63 o
  -3   5   3        7.22       11.89      5.44 o
  -2   5   3      295.18      291.77     13.09 o
  -1   5   3       83.01       73.41      9.65 o
   0   5   3      152.06      127.05     12.12 o
   1   5   3       15.32       33.68     11.28 o
   2   5   3       39.73       44.77      6.65 o
   3   5   3       27.38       26.72      6.60 o
   4   5   3       48.27       52.02      7.66 o
   5   5   3        1.58        4.07      4.43 o
   6   5   3      279.16      311.44     13.71 o
   7   5   3       23.23       20.82      6.94 o
   8   5   3       42.33       64.00      9.35 o
   9   5   3        1.97        8.20     10.66 o
  -8   6   3      523.59      558.11     27.28 o
  -7   6   3      577.98      594.59     33.42 o
  -6   6   3     1261.38     1264.98     62.02 o
  -5   6   3      885.48      845.26     29.39 o
  -4   6   3      769.46      726.12     28.12 o
  -3   6   3     1253.19     1115.44     40.43 o
  -2   6   3     1099.15     1014.44     29.84 o
  -1   6   3     1405.52     1327.02     33.87 o
   0   6   3     3585.15     3281.55     61.86 o
   1   6   3      265.36      250.34     17.58 o
   2   6   3      782.95      765.85     26.10 o
   3   6   3      267.23      257.44     20.55 o
   4   6   3      206.88      250.03     17.62 o
   5   6   3      219.31      268.88     18.96 o
   6   6   3       40.38       48.06      7.87 o
   7   6   3       12.81       18.40      7.57 o
   8   6   3       47.91       68.95     11.64 o
  -7   7   3      138.21      152.98     22.69 o
  -6   7   3       82.48       91.22     14.41 o
  -5   7   3      294.23      316.50     41.23 o
  -4   7   3      315.56      295.43     60.47 o
  -3   7   3     1964.05     1826.01    108.21 o
  -2   7   3     1782.91     1667.59     95.96 o
  -1   7   3     1782.88     1679.78     41.76 o
   0   7   3      924.03      891.95     30.63 o
   1   7   3     2078.72     2025.58     69.62 o
   2   7   3     1530.58     1661.23    157.11 o
   3   7   3     2265.94     2205.88     93.65 o
   4   7   3     2832.72     2942.17    176.99 o
   5   7   3     1078.99     1290.81     56.64 o
   6   7   3      940.19     1078.18     66.00 o
   7   7   3      665.85      764.20     34.76 o
  -6   8   3      731.00      765.18     71.85 o
  -5   8   3      651.30      691.75    121.20 o
  -4   8   3      799.04      804.01     95.18 o
  -3   8   3      930.05      886.15     94.57 o
  -2   8   3     1107.25      947.73     46.66 o
  -1   8   3     1092.25     1069.27     36.57 o
   0   8   3     1689.15     1665.34     45.26 o
   1   8   3      400.83      395.45     27.92 o
   2   8   3      420.93      419.32     70.77 o
   3   8   3      203.91      210.36     26.09 o
   4   8   3      209.23      187.71     24.14 o
   5   8   3      150.38      182.72     20.06 o
   6   8   3       57.91       65.63     12.97 o
  -4   9   3       14.89        8.26     11.72 o
  -3   9   3       70.90       77.04     29.74 o
  -2   9   3      228.73      235.39     30.95 o
  -1   9   3      114.67       98.68     25.01 o
   0   9   3      307.11      294.44     25.76 o
   1   9   3       89.01       95.25     17.99 o
   2   9   3      173.54      174.50     27.22 o
   3   9   3      108.48       93.32     20.04 o
   4   9   3      154.46      149.06     36.75 o
 -10   0   4      410.59      429.26     22.44 o
  -9   0   4      875.24      882.16     32.09 o
  -8   0   4     4135.70     4079.02     66.23 o
  -7   0   4     3139.53     3135.46     56.41 o
  -6   0   4     6524.78     6452.71     77.34 o
  -5   0   4     9407.35     9319.54    254.93 o
  -4   0   4    12262.54    12691.91    275.86 o
  -3   0   4     9636.38    10291.64    511.74 o
  -2   0   4    21971.49    24401.99   1208.83 o
  -1   0   4    31999.64    32393.24   2527.73 o
   0   0   4    61905.18    59766.32   9560.83 o
   1   0   4    17688.57    17212.09    631.95 o
   2   0   4    18538.30    17888.81    391.15 o
   3   0   4     9313.76     8934.19    219.01 o
   4   0   4     6771.37     6146.71    195.52 o
   5   0   4     9365.73     8624.29    135.70 o
   6   0   4     4019.16     3684.70    225.66 o
   7   0   4     2626.32     2519.83    173.43 o
   8   0   4     1749.91     1747.33    169.44 o
   9   0   4      506.01      563.78     27.30 o
  10   0   4      273.32      325.17     33.18 o
 -10   1   4      292.14      328.46     18.90 o
  -9   1   4      490.99      502.56     22.72 o
  -8   1   4      347.88      355.80     19.97 o
  -7   1   4      417.73      406.61     14.94 o
  -6   1   4      430.25      455.40     15.19 o
  -5   1   4     1542.34     1701.64     30.61 o
  -4   1   4     1751.06     1943.50     32.86 o
  -3   1   4      111.66      112.64      8.06 o
  -2   1   4        0.58        1.83      3.57 o
  -1   1   4        3.29        4.03      2.75 o
   0   1   4     3238.28     3335.65    121.59 o
   1   1   4      891.33      898.33     25.23 o
   2   1   4      507.46      523.19     18.06 o
   3   1   4      104.11      106.09      6.57 o
   4   1   4     1380.57     1410.20     32.02 o
   5   1   4      983.15      909.01     13.80 o
   6   1   4     1090.56     1022.18     15.66 o
   7   1   4      478.76      456.94     16.88 o
   8   1   4      705.19      677.26     21.66 o
   9   1   4      314.53      298.94     20.05 o
  10   1   4       57.93       42.97      8.59 o
 -10   2   4       46.26       45.33     10.52 o
  -9   2   4       11.60       20.13      7.44 o
  -8   2   4       66.31       60.42     10.06 o
  -7   2   4      194.37      196.35      9.06 o
  -6   2   4     1876.76     1929.31     47.36 o
  -5   2   4      383.28      406.12     14.90 o
  -4   2   4     2250.55     2396.17     73.88 o
  -3   2   4      514.91      555.14     23.60 o
  -2   2   4       16.91       11.71      3.36 o
  -1   2   4      951.97     1026.28     23.87 o
   0   2   4     3031.56     3496.43    102.11 o
   1   2   4     2947.15     3170.40     57.01 o
   2   2   4     2783.70     2890.18     68.33 o
   3   2   4     1539.92     1571.38     66.65 o
   4   2   4      148.86      162.47      7.30 o
   5   2   4      662.91      676.34     16.37 o
   6   2   4       48.60       41.02      4.78 o
   7   2   4      632.49      606.45     20.90 o
   8   2   4      115.98      103.92     13.24 o
   9   2   4       82.22       75.20     13.50 o
  10   2   4       22.14       28.79      7.88 o
 -10   3   4        0.30       -5.77      5.77 o
  -9   3   4      273.81      296.10     18.52 o
  -8   3   4      222.19      200.20     15.74 o
  -7   3   4       40.21       48.10      6.28 o
  -6   3   4       49.53       51.81      5.77 o
  -5   3   4      116.59      130.28      9.46 o
  -4   3   4       33.14       37.54      4.61 o
  -3   3   4        2.54        7.86      2.42 o
  -2   3   4     1083.67     1215.69     34.08 o
  -1   3   4      150.88      200.46      9.21 o
   0   3   4      191.78      215.66     13.85 o
   1   3   4        5.70        8.85      4.19 o
   2   3   4      147.89      152.69      8.07 o
   3   3   4      742.51      840.33     21.71 o
   4   3   4      136.57      155.46      7.99 o
   5   3   4       99.26      121.19      8.11 o
   6   3   4        2.12        3.10      2.86 o
   7   3   4      185.98      183.97     12.67 o
   8   3   4       10.73        9.34      5.40 o
   9   3   4      141.13      143.10     16.78 o
  -9   4   4      336.51      340.10     19.44 o
  -8   4   4      656.80      664.79     29.96 o
  -7   4   4     1459.77     1405.54     37.30 o
  -6   4   4     1167.55     1131.61     35.47 o
  -5   4   4     6208.57     5872.78     97.89 o
  -4   4   4     5937.19     5620.62    180.17 o
  -3   4   4     6902.97     6724.94    185.51 o
  -2   4   4     5276.01     5027.04    181.96 o
  -1   4   4     8467.65     8548.72    293.31 o
   0   4   4     7255.96     7380.48    289.36 o
   1   4   4     7242.15     7024.06    231.25 o
   2   4   4     6238.25     6039.21    198.96 o
   3   4   4     6335.61     6615.58    260.75 o
   4   4   4     4326.48     4746.16    158.13 o
   5   4   4     3548.89     3704.97    150.54 o
   6   4   4      913.22      978.57     23.66 o
   7   4   4      603.43      636.66     21.08 o
   8   4   4      575.01      628.82     21.05 o
   9   4   4      177.66      183.09     20.00 o
  -9   5   4      419.11      462.10     26.07 o
  -8   5   4      433.30      423.60     23.23 o
  -7   5   4      479.96      451.83     25.98 o
  -6   5   4      146.30      147.61     12.12 o
  -5   5   4      343.19      356.84     21.57 o
  -4   5   4      721.68      707.98     23.39 o
  -3   5   4       72.34       78.50     10.62 o
  -2   5   4      148.67      156.72     12.38 o
  -1   5   4        0.33        5.40      4.71 o
   0   5   4       24.58       20.95      6.37 o
   1   5   4      325.68      347.17     17.01 o
   2   5   4      278.81      317.38     17.08 o
   3   5   4      416.42      466.28     17.51 o
   4   5   4      857.08      858.25     35.42 o
   5   5   4      666.34      737.29     27.76 o
   6   5   4       72.88       82.94      9.13 o
   7   5   4      456.02      456.49     19.75 o
   8   5   4      440.66      478.13     20.13 o
   9   5   4      337.60      314.05     19.88 o
  -8   6   4      374.16      410.74     33.84 o
  -7   6   4      665.51      676.89     35.04 o
  -6   6   4      755.19      739.90     33.38 o
  -5   6   4     1324.70     1258.01     73.53 o
  -4   6   4     1315.53     1254.64     43.00 o
  -3   6   4     3256.10     2987.77     67.43 o
  -2   6   4     3028.87     2725.10     79.18 o
  -1   6   4     2980.53     2782.94    114.93 o
   0   6   4     5139.18     5007.09    204.86 o
   1   6   4     2361.48     2309.16     79.39 o
   2   6   4     1156.66     1213.43     68.87 o
   3   6   4     1839.85     1910.07    155.50 o
   4   6   4     2232.59     2183.60    109.52 o
   5   6   4      777.85      862.11     27.36 o
   6   6   4     1112.86     1153.98     43.23 o
   7   6   4      342.97      367.33     21.02 o
   8   6   4      217.18      254.82     18.39 o
  -7   7   4       18.81       18.79      8.25 o
  -6   7   4       15.12        1.06      7.86 o
  -5   7   4        0.78        0.66      6.91 o
  -4   7   4        2.73       10.92      8.91 o
  -3   7   4        0.42        0.15      7.80 o
  -2   7   4        0.15        3.87      7.80 o
  -1   7   4       14.72        9.81      7.03 o
   0   7   4       18.53        8.56      6.60 o
   1   7   4       33.57       35.46      9.41 o
   2   7   4        2.54        7.01      9.27 o
   3   7   4       32.19       36.62     14.29 o
   4   7   4       10.64       23.49      9.15 o
   5   7   4       44.18       40.34     10.48 o
   6   7   4        1.14       -2.13      6.53 o
   7   7   4        2.79       -0.27      7.69 o
  -6   8   4      102.08      104.52     23.26 o
  -5   8   4      211.01      183.32     26.48 o
  -4   8   4      112.97      127.90     20.94 o
  -3   8   4      250.67      224.89     27.51 o
  -2   8   4      418.04      384.77     31.26 o
  -1   8   4      187.77      176.07     21.39 o
   0   8   4      808.37      769.56     42.87 o
   1   8   4      245.98      264.36     26.24 o
   2   8   4      100.58       83.03     18.97 o
   3   8   4      230.20      256.82     53.15 o
   4   8   4      197.62      231.20     23.24 o
   5   8   4      107.14      126.78     17.43 o
  -4   9   4       66.01       38.68     15.08 o
  -3   9   4       22.01       24.14     12.62 o
  -2   9   4        2.89       -0.44     10.51 o
  -1   9   4        0.37        9.18      9.76 o
   0   9   4        0.99       -3.34      8.72 o
   1   9   4       10.73       12.73     12.68 o
   2   9   4       53.29       77.55     19.74 o
   3   9   4        9.25        7.02     11.02 o
   4   9   4      177.31      201.70     23.56 o
 -10   1   5      169.14      180.36     17.19 o
  -9   1   5      463.90      475.03     18.28 o
  -8   1   5     1127.90     1106.19     26.23 o
  -7   1   5     1439.81     1395.28     28.62 o
  -6   1   5     2576.77     2560.45     77.88 o
  -5   1   5     1965.41     1986.39     32.03 o
  -4   1   5     5241.87     5517.32    134.75 o
  -3   1   5      843.42      880.76     25.21 o
  -2   1   5     2995.74     3075.58    105.63 o
  -1   1   5     4087.99     4149.58    144.37 o
   0   1   5     3169.51     3084.84    100.44 o
   1   1   5     2418.50     2377.57     85.45 o
   2   1   5     6335.43     6196.89    198.85 o
   3   1   5      808.83      714.97     17.15 o
   4   1   5       34.29       42.46      4.65 o
   5   1   5      273.51      280.71     11.65 o
   6   1   5      277.02      274.89     12.00 o
   7   1   5        0.49       -1.65      4.40 o
   8   1   5       58.44       58.22      8.78 o
   9   1   5       21.21       19.94     11.46 o
  10   1   5       31.86       36.48     10.58 o
 -10   2   5       37.45       41.12     10.14 o
  -9   2   5       52.90       49.61     10.32 o
  -8   2   5      221.89      221.64     12.70 o
  -7   2   5      418.87      395.16     15.81 o
  -6   2   5       77.53       75.85      8.67 o
  -5   2   5     1971.18     1887.48     40.24 o
  -4   2   5     3657.23     3625.37    131.10 o
  -3   2   5     3635.15     3518.41    108.07 o
  -2   2   5     4950.00     5117.09    157.91 o
  -1   2   5     7329.33     7769.94    200.44 o
   0   2   5    16780.94    18106.08    605.72 o
   1   2   5     5658.04     5582.73    167.01 o
   2   2   5     5968.21     5701.70    204.50 o
   3   2   5    10590.93    11047.16    412.49 o
   4   2   5     4501.48     4429.05    109.44 o
   5   2   5     4586.80     4491.21     81.16 o
   6   2   5     4980.40     4876.82     47.36 o
   7   2   5     1645.69     1556.55     26.69 o
   8   2   5      997.93      989.31     38.23 o
   9   2   5      574.23      539.56     28.47 o
  10   2   5      638.00      652.42     32.29 o
  -9   3   5     1785.05     1740.58     43.58 o
  -8   3   5     1913.64     1905.19     44.44 o
  -7   3   5     2196.28     2106.43     34.47 o
  -6   3   5     2574.91     2513.53     56.77 o
  -5   3   5     3835.99     3719.04    132.70 o
  -4   3   5     4682.50     4563.43    171.13 o
  -3   3   5     6725.70     6603.32    190.38 o
  -2   3   5    10827.95    11505.04    415.38 o
  -1   3   5     6117.73     6576.97    277.62 o
   0   3   5     3291.39     3415.25    128.63 o
   1   3   5     4394.78     4441.56    145.61 o
   2   3   5     2173.98     2241.42     49.35 o
   3   3   5     1476.66     1418.61     43.81 o
   4   3   5      748.86      719.11     27.64 o
   5   3   5      491.50      494.52     17.45 o
   6   3   5      648.33      685.16     20.53 o
   7   3   5      105.52      125.61     13.12 o
   8   3   5        1.90        2.38      5.11 o
   9   3   5        5.58        0.90      7.43 o
  -9   4   5       33.38       32.84      9.45 o
  -8   4   5      105.06       94.39     13.81 o
  -7   4   5       10.65       11.07      5.27 o
  -6   4   5       25.78       21.71      6.45 o
  -5   4   5      730.01      675.97     21.98 o
  -4   4   5      301.69      305.03     15.47 o
  -3   4   5      752.66      728.26     26.42 o
  -2   4   5     2143.31     2157.48     61.06 o
  -1   4   5      916.83     1013.08     43.00 o
   0   4   5     2001.74     2000.19     60.30 o
   1   4   5     1402.83     1435.97     41.58 o
   2   4   5     1455.35     1449.39     37.59 o
   3   4   5     1068.34     1087.33     32.71 o
   4   4   5     1665.78     1643.92     51.24 o
   5   4   5     1176.10     1208.45     50.00 o
   6   4   5      847.26      845.84     24.20 o
   7   4   5      242.12      222.05     15.19 o
   8   4   5      391.34      387.93     18.38 o
   9   4   5       54.84       37.71      8.12 o
  -8   5   5        0.29        0.69      6.75 o
  -7   5   5       28.78       25.37      6.94 o
  -6   5   5      249.84      236.18     15.39 o
  -5   5   5      160.50      155.07     14.02 o
  -4   5   5       37.31       38.76      8.13 o
  -3   5   5       77.90       69.25     10.03 o
  -2   5   5      203.05      185.89     15.31 o
  -1   5   5       60.27       60.67      9.71 o
   0   5   5      484.29      490.11     20.67 o
   1   5   5      114.94      117.76     12.65 o
   2   5   5       41.32       42.58      7.07 o
   3   5   5       41.29       46.16      7.92 o
   4   5   5       90.21       88.20     10.11 o
   5   5   5        0.01        2.52      4.84 o
   6   5   5       27.92       28.97      6.66 o
   7   5   5       23.27       19.47      7.43 o
   8   5   5       16.54       20.34      7.91 o
  -8   6   5       15.78       20.82     10.04 o
  -7   6   5       41.03       43.99      8.96 o
  -6   6   5       87.90       85.81     12.62 o
  -5   6   5      444.46      452.56     39.22 o
  -4   6   5      801.54      695.01     33.89 o
  -3   6   5      187.87      184.06     21.94 o
  -2   6   5      396.90      380.97     30.11 o
  -1   6   5      865.71      811.33     41.69 o
   0   6   5     1045.37     1039.84     31.77 o
   1   6   5     1668.97     1692.75     84.44 o
   2   6   5     1394.87     1471.12    137.41 o
   3   6   5     1141.25     1192.57     55.63 o
   4   6   5      483.34      595.56     27.01 o
   5   6   5      981.10     1079.35     51.23 o
   6   6   5      260.52      317.25     17.30 o
   7   6   5      366.25      384.49     22.51 o
   8   6   5      201.48      246.46     36.44 o
  -7   7   5      772.96      862.62    111.77 o
  -6   7   5      935.77      916.64     84.61 o
  -5   7   5     1163.73     1080.08     64.76 o
  -4   7   5     1731.09     1594.19     54.54 o
  -3   7   5     1615.22     1477.72     53.95 o
  -2   7   5     1504.34     1310.81     52.26 o
  -1   7   5      953.73      901.58     47.58 o
   0   7   5      670.46      658.01     28.06 o
   1   7   5     1608.39     1637.85     42.92 o
   2   7   5      759.57      795.32     40.82 o
   3   7   5      631.51      678.78     41.02 o
   4   7   5      203.05      184.30     19.52 o
   5   7   5       22.15       17.51      8.85 o
   6   7   5      119.70      160.60     17.52 o
   7   7   5        7.99        3.89     14.00 o
  -5   8   5      226.01      231.29     31.04 o
  -4   8   5      340.85      316.72     40.12 o
  -3   8   5      336.84      317.86     30.71 o
  -2   8   5      387.91      383.06     52.80 o
  -1   8   5      703.77      722.61     48.99 o
   0   8   5      807.29      858.02     34.23 o
   1   8   5     1319.63     1282.93     47.31 o
   2   8   5      696.45      698.71     67.40 o
   3   8   5      835.87      970.91     96.75 o
   4   8   5      540.16      619.90     32.27 o
   5   8   5      542.18      576.62     34.81 o
  -3   9   5      262.13      246.41     31.90 o
  -2   9   5      138.76      140.63     24.97 o
  -1   9   5      183.61      179.94     24.05 o
   0   9   5       14.15        7.96     10.12 o
   1   9   5       81.20       72.03     20.72 o
   2   9   5       23.65       15.56     13.46 o
   3   9   5       89.94      101.10     21.21 o
 -10   0   6      291.27      270.58     21.88 o
  -9   0   6      234.88      238.04     21.63 o
  -8   0   6      782.06      790.28     34.19 o
  -7   0   6      672.13      737.77     35.14 o
  -6   0   6      713.99      751.30     31.34 o
  -5   0   6      454.60      475.00     29.85 o
  -4   0   6      385.96      460.98     23.75 o
  -3   0   6      345.78      433.19     42.92 o
  -2   0   6      224.55      207.32     14.63 o
  -1   0   6      395.11      412.13     25.96 o
   0   0   6      321.37      389.10     14.45 o
   1   0   6     2123.72     2392.05    159.76 o
   2   0   6      191.12      212.17     13.21 o
   3   0   6     1473.31     1450.47     44.07 o
   4   0   6      727.85      678.85     37.84 o
   5   0   6      209.48      211.57     15.79 o
   6   0   6     1859.00     1614.82     64.83 o
   7   0   6      639.80      564.74     51.96 o
   8   0   6      372.90      338.04     26.35 o
   9   0   6      276.02      247.52     22.90 o
  10   0   6      442.07      446.10     30.27 o
 -10   1   6      289.43      297.07     15.18 o
  -9   1   6      840.48      856.49     25.23 o
  -8   1   6      875.52      840.37     24.74 o
  -7   1   6     2261.48     2234.76     54.97 o
  -6   1   6     1942.66     1940.95     59.31 o
  -5   1   6     3756.74     3742.97     88.11 o
  -4   1   6     4981.20     5192.25    183.29 o
  -3   1   6    10836.86    11509.75    181.92 o
  -2   1   6    12721.67    13633.82    414.06 o
  -1   1   6     9049.44     9400.07    358.39 o
   0   1   6     6752.31     6873.87    234.89 o
   1   1   6     7145.86     7047.83    236.59 o
   2   1   6     7993.00     7749.31    233.80 o
   3   1   6     6017.16     5577.57    166.56 o
   4   1   6     4806.00     4632.86    140.70 o
   5   1   6     1659.95     1585.77     26.98 o
   6   1   6     3198.46     2955.14     55.92 o
   7   1   6      388.27      375.61     13.97 o
   8   1   6      431.40      406.14     20.14 o
   9   1   6      271.24      289.82     17.10 o
 -10   2   6        0.42        6.84      7.98 o
  -9   2   6       77.83       91.28      9.97 o
  -8   2   6      188.86      187.72     13.80 o
  -7   2   6       22.27       26.50      6.68 o
  -6   2   6      787.95      717.49     22.22 o
  -5   2   6      180.28      184.83     13.07 o
  -4   2   6      101.72      100.86     10.17 o
  -3   2   6       14.50       12.52      4.79 o
  -2   2   6      210.35      234.91      9.97 o
  -1   2   6      175.74      190.13      8.62 o
   0   2   6     2892.87     2922.48    105.21 o
   1   2   6      462.99      470.45     16.44 o
   2   2   6       23.46       18.42      3.95 o
   3   2   6      743.75      786.56     27.85 o
   4   2   6      146.52      143.45     11.06 o
   5   2   6      131.26      129.82      9.40 o
   6   2   6        1.11        1.45      3.87 o
   7   2   6       39.52       28.49      6.34 o
   8   2   6        2.01        2.94      5.33 o
   9   2   6       50.20       32.98     14.42 o
  -9   3   6       29.66       27.04      9.59 o
  -8   3   6      104.70      110.35     11.06 o
  -7   3   6      446.13      458.52     18.62 o
  -6   3   6     1084.33     1016.03     35.59 o
  -5   3   6       82.46       86.99      9.98 o
  -4   3   6     1517.75     1441.59     66.99 o
  -3   3   6      744.27      731.04     22.34 o
  -2   3   6      338.28      324.96     12.50 o
  -1   3   6     1763.13     1863.28     50.94 o
   0   3   6     1183.38     1259.74     36.61 o
   1   3   6     1597.17     1616.12     43.22 o
   2   3   6     1571.98     1674.41     29.41 o
   3   3   6     1098.82     1102.68     27.08 o
   4   3   6      144.54      170.16     12.04 o
   5   3   6      205.30      223.13     14.20 o
   6   3   6      165.94      182.08     12.72 o
   7   3   6      275.43      314.23     14.68 o
   8   3   6       31.02       37.74      9.25 o
   9   3   6      120.13      121.26     16.43 o
  -9   4   6       67.60       66.94     13.01 o
  -8   4   6      259.37      286.21     15.43 o
  -7   4   6      288.18      300.38     16.41 o
  -6   4   6      725.16      740.66     24.44 o
  -5   4   6      199.40      227.20     15.19 o
  -4   4   6       37.70       50.99      8.67 o
  -3   4   6      103.62      113.55     12.04 o
  -2   4   6        0.18        1.71      3.79 o
  -1   4   6       36.18       49.00      8.38 o
   0   4   6       10.09       15.77      5.21 o
   1   4   6      173.40      181.57     12.01 o
   2   4   6      133.25      131.49      9.83 o
   3   4   6      432.81      426.53     17.18 o
   4   4   6      238.27      252.11     15.88 o
   5   4   6      514.36      521.45     22.30 o
   6   4   6      528.12      564.48     19.46 o
   7   4   6      333.37      349.75     14.41 o
   8   4   6       89.05       87.45     11.67 o
   9   4   6       92.87       90.62     12.00 o
  -8   5   6      832.55      789.43     34.29 o
  -7   5   6     1064.53     1083.18     40.18 o
  -6   5   6     2450.74     2396.63     85.72 o
  -5   5   6     2322.70     2246.16     85.87 o
  -4   5   6     3660.34     3574.44    142.53 o
  -3   5   6     4258.15     3978.39    406.29 o
  -2   5   6     6468.20     6197.61    228.58 o
  -1   5   6     5731.61     5663.61    158.87 o
   0   5   6     3169.90     3075.08    137.37 o
   1   5   6     7036.29     7083.21    161.04 o
   2   5   6     5265.77     5572.07    207.32 o
   3   5   6     3093.93     3137.06     91.66 o
   4   5   6     2101.68     2219.90     55.20 o
   5   5   6     1664.30     1725.82     51.27 o
   6   5   6      810.43      915.54     39.33 o
   7   5   6      879.91      912.44     22.25 o
   8   5   6      289.22      286.12     19.43 o
  -7   6   6      131.21      140.46     16.05 o
  -6   6   6       83.76       55.72     12.57 o
  -5   6   6      177.87      169.82     20.85 o
  -4   6   6       26.46       23.02     10.18 o
  -3   6   6      375.30      321.20     41.88 o
  -2   6   6        0.28        4.96      6.82 o
  -1   6   6        0.71        5.32      6.24 o
   0   6   6      239.59      235.54     19.00 o
   1   6   6        1.12        3.47      5.87 o
   2   6   6      316.14      348.11     23.55 o
   3   6   6       28.24       42.32     10.32 o
   4   6   6       15.88       23.88      9.00 o
   5   6   6      109.47      108.64     13.45 o
   6   6   6      433.98      427.87     21.84 o
   7   6   6       81.97       78.59      9.62 o
  -6   7   6       87.58       91.72     16.43 o
  -5   7   6       91.26       96.41     17.93 o
  -4   7   6       60.31       48.98     13.99 o
  -3   7   6       70.24       71.67     16.69 o
  -2   7   6      102.23       99.38     19.48 o
  -1   7   6       48.90       45.56     11.03 o
   0   7   6      171.51      169.86     18.01 o
   1   7   6      118.64      140.80     19.16 o
   2   7   6      121.19      127.95     17.79 o
   3   7   6      126.48      152.37     19.35 o
   4   7   6       18.66       23.92      9.75 o
   5   7   6       52.10       30.83     10.56 o
   6   7   6        8.45        5.18      8.28 o
  -5   8   6       18.50       12.60     11.30 o
  -4   8   6        1.20       -4.46      8.82 o
  -3   8   6       23.63       34.82     14.01 o
  -2   8   6        0.62       -2.17      9.74 o
  -1   8   6        1.75       -0.35      8.13 o
   0   8   6       33.56       53.88     12.43 o
   1   8   6        1.11        6.33     11.17 o
   2   8   6       19.99       21.35     10.68 o
   3   8   6       16.24       16.63     10.41 o
   4   8   6        1.84        5.50      8.40 o
   5   8   6       27.05       24.80     10.99 o
  -2   9   6      687.58      689.47     46.06 o
  -1   9   6      664.38      652.09     46.19 o
   0   9   6      450.82      483.72     60.12 o
   1   9   6      658.64      715.41     47.93 o
   2   9   6      719.39      778.15     40.46 o
  -9   1   7        1.26        4.86      5.79 o
  -8   1   7        4.32        6.76      5.60 o
  -7   1   7      137.63      145.93     15.75 o
  -6   1   7      854.27      850.77     25.38 o
  -5   1   7      342.97      347.80     16.60 o
  -4   1   7      964.23     1006.11     28.09 o
  -3   1   7     1891.22     2057.03     37.92 o
  -2   1   7      951.29      973.23     24.49 o
  -1   1   7     1683.53     1849.83     27.37 o
   0   1   7      736.30      749.65     18.47 o
   1   1   7     4546.31     4739.57    159.02 o
   2   1   7     3198.34     3198.18    141.21 o
   3   1   7     2322.56     2088.13     67.23 o
   4   1   7     2206.36     2108.56     43.02 o
   5   1   7     1049.02     1031.47     25.15 o
   6   1   7      168.47      164.65     13.10 o
   7   1   7      922.43      854.85     24.36 o
   8   1   7      331.30      330.15     19.37 o
   9   1   7      269.61      280.19     42.23 o
  -9   2   7      525.83      525.26     20.95 o
  -8   2   7     1276.55     1239.91     31.66 o
  -7   2   7     2370.39     2309.93     49.91 o
  -6   2   7     2633.71     2573.50     79.62 o
  -5   2   7     4232.99     4131.61    134.46 o
  -4   2   7     4216.19     4363.32    103.09 o
  -3   2   7     6289.05     6651.94    208.53 o
  -2   2   7     3104.44     3124.46    110.72 o
  -1   2   7     4811.02     4672.69    200.61 o
   0   2   7     6339.28     6316.79    223.37 o
   1   2   7     1433.64     1390.99     57.00 o
   2   2   7     1261.57     1164.21     33.53 o
   3   2   7     1718.52     1721.94     58.94 o
   4   2   7     1231.14     1208.76     49.01 o
   5   2   7      281.53      279.65     14.12 o
   6   2   7       18.28       24.12      5.63 o
   7   2   7       39.28       50.12      8.24 o
   8   2   7        6.81       16.97      6.41 o
   9   2   7        0.49       10.08     11.36 o
  -9   3   7       25.09       17.85      6.62 o
  -8   3   7       77.11       71.62     10.16 o
  -7   3   7      376.15      354.61     18.00 o
  -6   3   7      830.25      776.70     25.35 o
  -5   3   7      356.92      331.73     16.93 o
  -4   3   7      884.97      858.41     28.73 o
  -3   3   7     2616.84     2695.45    111.02 o
  -2   3   7     3620.61     3865.99    118.20 o
  -1   3   7     4654.71     4861.36    176.24 o
   0   3   7     3490.45     3584.96     87.87 o
   1   3   7     5023.81     5163.09    100.00 o
   2   3   7     4113.95     4184.64    134.88 o
   3   3   7     2969.46     2962.59    108.61 o
   4   3   7     3603.24     3535.74     93.47 o
   5   3   7     1569.79     1504.24     31.11 o
   6   3   7     1745.66     1702.44     44.97 o
   7   3   7     1172.31     1110.37     27.34 o
   8   3   7      617.41      581.22     18.91 o
   9   3   7      520.62      504.33     32.46 o
  -9   4   7      189.06      197.55     21.26 o
  -8   4   7      329.74      309.35     17.80 o
  -7   4   7      434.93      422.20     19.98 o
  -6   4   7      359.76      348.57     18.41 o
  -5   4   7     1390.06     1294.69     60.11 o
  -4   4   7      595.18      648.17     29.10 o
  -3   4   7     1048.44     1063.18     69.54 o
  -2   4   7     1319.74     1354.46     51.63 o
  -1   4   7      753.53      777.33     23.15 o
   0   4   7      567.48      599.97     20.11 o
   1   4   7      762.95      736.48     22.50 o
   2   4   7      252.92      251.34     16.76 o
   3   4   7      240.38      233.99     16.05 o
   4   4   7      340.03      316.63     16.78 o
   5   4   7       55.61       60.57     10.06 o
   6   4   7       19.37       20.63      6.76 o
   7   4   7        7.85        5.21      5.80 o
   8   4   7       20.59       25.06      8.19 o
  -8   5   7       17.41       15.39      7.24 o
  -7   5   7        2.45        6.02      6.28 o
  -6   5   7       17.34       20.66      7.36 o
  -5   5   7       47.44       44.98      9.51 o
  -4   5   7       77.00       71.50     12.60 o
  -3   5   7       98.57       78.01     15.40 o
  -2   5   7      159.47      174.94     18.67 o
  -1   5   7        0.13       -1.13      4.78 o
   0   5   7      331.73      324.80     16.50 o
   1   5   7       56.75       71.44     10.23 o
   2   5   7        9.32       11.38      7.45 o
   3   5   7        2.33        3.72      6.56 o
   4   5   7       87.36       89.55     12.39 o
   5   5   7        5.05        3.28      6.00 o
   6   5   7      116.44      146.24     16.21 o
   7   5   7        0.33        6.77      5.68 o
   8   5   7        5.98       20.54      9.15 o
  -7   6   7      288.52      273.44     21.51 o
  -6   6   7      794.67      757.76     56.82 o
  -5   6   7      437.79      401.28     28.04 o
  -4   6   7      488.88      400.64     28.76 o
  -3   6   7      489.75      394.01     29.17 o
  -2   6   7      439.07      398.43     47.40 o
  -1   6   7      959.32      925.81     32.13 o
   0   6   7     1149.15     1189.38     43.97 o
   1   6   7      160.85      184.09     17.75 o
   2   6   7      370.33      372.91     23.54 o
   3   6   7       83.48      108.30     15.89 o
   4   6   7       52.71       62.64     12.67 o
   5   6   7      115.82      137.57     17.17 o
   6   6   7        3.64        4.94      6.99 o
   7   6   7       35.52       40.02      9.08 o
  -6   7   7      198.57      177.08     23.11 o
  -5   7   7      123.88      139.27     21.41 o
  -4   7   7      402.07      389.68     42.42 o
  -3   7   7      673.95      646.86     39.14 o
  -2   7   7      840.64      811.71     52.92 o
  -1   7   7     1140.94     1214.86     83.78 o
   0   7   7      795.21      842.14     33.35 o
   1   7   7      754.92      831.65     46.12 o
   2   7   7     1615.38     1775.05     52.94 o
   3   7   7      857.18      938.07     41.52 o
   4   7   7      845.53      906.45     37.78 o
   5   7   7      682.02      799.74     35.36 o
   6   7   7      364.05      450.39     31.61 o
  -4   8   7      512.08      508.06     36.76 o
  -3   8   7      404.66      396.98     54.18 o
  -2   8   7      498.02      464.38     54.87 o
  -1   8   7      517.47      523.47     32.88 o
   0   8   7      515.91      564.95     43.55 o
   1   8   7      300.61      312.61     29.82 o
   2   8   7      209.16      220.75     25.09 o
   3   8   7       66.68       71.67     15.90 o
   4   8   7       91.49      102.76     17.88 o
  -1   9   7       42.78       34.59     17.11 o
   0   9   7      231.50      243.10     35.24 o
   1   9   7       34.98       32.73     13.82 o
  -9   0   8      694.34      692.98     36.98 o
  -8   0   8     1134.89     1160.09     46.15 o
  -7   0   8     1727.57     1732.95     54.69 o
  -6   0   8     2677.37     2598.51     66.41 o
  -5   0   8     5872.51     5948.76    248.38 o
  -4   0   8     5242.95     5547.31    319.61 o
  -3   0   8     7892.07     8504.26    294.55 o
  -2   0   8     7165.12     7813.35    489.06 o
  -1   0   8     9931.37    10195.43    432.52 o
   0   0   8     9144.14    10107.87    555.89 o
   1   0   8    10413.61    10879.83    411.18 o
   2   0   8     3074.12     3044.13     82.76 o
   3   0   8     5505.05     5382.73    164.16 o
   4   0   8     4397.54     4143.61    114.98 o
   5   0   8     2659.99     2405.68    102.38 o
   6   0   8      635.84      586.49     27.23 o
   7   0   8     1421.36     1324.36     63.57 o
   8   0   8      249.74      270.49     26.57 o
   9   0   8      128.57      142.54     22.45 o
  -9   1   8      259.96      230.20     18.25 o
  -8   1   8      115.81      126.60     13.79 o
  -7   1   8      373.59      373.41     18.97 o
  -6   1   8        1.25       -0.53      4.82 o
  -5   1   8      734.86      774.90     25.26 o
  -4   1   8      331.89      339.85     17.07 o
  -3   1   8      129.33      119.80     12.15 o
  -2   1   8        0.34        4.13      3.74 o
  -1   1   8       41.70       57.26      6.11 o
   0   1   8      357.41      404.17     12.97 o
   1   1   8       12.18        8.26      3.75 o
   2   1   8      537.87      558.20     23.61 o
   3   1   8       36.61       31.56      6.62 o
   4   1   8      481.53      448.29     16.13 o
   5   1   8      713.51      672.20     21.93 o
   6   1   8       54.90       45.85      8.23 o
   7   1   8      455.61      405.03     17.19 o
   8   1   8      318.67      268.01     15.92 o
   9   1   8      127.60      107.51     13.79 o
  -9   2   8        1.41        3.28      6.04 o
  -8   2   8       78.78       77.98     11.21 o
  -7   2   8      218.28      222.81     17.55 o
  -6   2   8      641.82      627.20     26.45 o
  -5   2   8      205.59      210.35     16.63 o
  -4   2   8     1123.87     1095.05     39.93 o
  -3   2   8       54.70       57.26      9.17 o
  -2   2   8        9.38        9.14      3.93 o
  -1   2   8     1058.34     1149.01     39.83 o
   0   2   8      730.61      701.44     32.08 o
   1   2   8      982.84      929.84     31.18 o
   2   2   8      981.47      899.99     38.80 o
   3   2   8      448.02      423.54     17.62 o
   4   2   8       15.45       25.65     12.29 o
   5   2   8      191.52      175.14     12.96 o
   6   2   8        2.85        2.38      4.38 o
   7   2   8      136.89      129.24     12.71 o
   8   2   8       41.78       34.48      6.97 o
   9   2   8       56.92       67.74     11.52 o
  -9   3   8       63.80       69.81     10.85 o
  -8   3   8       50.31       53.42     10.08 o
  -7   3   8       50.85       41.49      8.79 o
  -6   3   8       82.47       72.23     10.94 o
  -5   3   8       26.06       28.38      8.13 o
  -4   3   8       94.37      107.35     12.65 o
  -3   3   8        0.57        7.35      5.29 o
  -2   3   8        1.07        0.12      4.38 o
  -1   3   8        8.86       11.74      5.05 o
   0   3   8      156.96      152.88     12.42 o
   1   3   8       87.72       82.03      8.79 o
   2   3   8       74.53       73.31     10.62 o
   3   3   8       34.05       47.98      9.14 o
   4   3   8      258.98      240.29     17.41 o
   5   3   8       47.30       46.47      8.55 o
   6   3   8        3.32        0.06      4.88 o
   7   3   8       11.58        5.33      6.08 o
   8   3   8       69.10       72.79     10.10 o
  -8   4   8      529.39      497.12     22.74 o
  -7   4   8      719.17      705.03     26.89 o
  -6   4   8     1410.72     1369.95     52.20 o
  -5   4   8     2015.93     1912.65     84.07 o
  -4   4   8     2321.90     2315.07    125.85 o
  -3   4   8     2454.20     2428.12    130.59 o
  -2   4   8     2618.59     2447.72    139.52 o
  -1   4   8     2794.86     2798.52    103.78 o
   0   4   8     6436.05     6460.87    194.91 o
   1   4   8     1759.35     1839.78     36.25 o
   2   4   8     2573.60     2609.51     77.32 o
   3   4   8     1804.74     1913.18     56.95 o
   4   4   8     1330.85     1439.31     50.70 o
   5   4   8      993.77     1043.67     45.96 o
   6   4   8      559.29      597.64     22.65 o
   7   4   8      214.85      234.22     16.37 o
   8   4   8      281.83      315.39     16.42 o
  -8   5   8      272.21      273.60     19.29 o
  -7   5   8      118.17      118.23     14.45 o
  -6   5   8      128.90      114.82     15.65 o
  -5   5   8      180.06      181.28     22.25 o
  -4   5   8      292.41      257.91     42.80 o
  -3   5   8       18.71        3.11      8.33 o
  -2   5   8       44.54       44.70     12.94 o
  -1   5   8       20.99       22.85      6.92 o
   0   5   8       25.88       38.07      8.30 o
   1   5   8       62.97       60.10     11.07 o
   2   5   8       50.78       64.09     12.66 o
   3   5   8      326.92      363.01     24.04 o
   4   5   8      584.16      592.26     25.69 o
   5   5   8      149.74      154.12     16.10 o
   6   5   8      138.40      126.89     14.73 o
   7   5   8      199.88      217.79     15.43 o
  -7   6   8      391.07      362.67     29.22 o
  -6   6   8      198.30      189.92     23.77 o
  -5   6   8      913.34      808.21     40.95 o
  -4   6   8      931.49      869.98     43.41 o
  -3   6   8     1172.17     1056.31     74.91 o
  -2   6   8     1412.50     1290.56    105.07 o
  -1   6   8     1709.44     1718.80     51.91 o
   0   6   8     1530.86     1561.09     67.03 o
   1   6   8      817.06      861.37     47.77 o
   2   6   8      731.54      799.96     47.30 o
   3   6   8      693.28      730.14     33.49 o
   4   6   8      760.32      733.96     33.48 o
   5   6   8      414.75      459.04     26.94 o
   6   6   8      347.92      332.99     22.04 o
  -5   7   8        1.14       -3.43      8.03 o
  -4   7   8        0.73        1.58      9.38 o
  -3   7   8        0.39        0.77      8.85 o
  -2   7   8        2.63        3.11      9.83 o
  -1   7   8        0.05        0.57      7.53 o
   0   7   8        0.25        2.58      7.43 o
   1   7   8        0.02        3.74      8.68 o
   2   7   8        9.33       15.29     10.06 o
   3   7   8        6.96       11.39      9.59 o
   4   7   8        2.32        3.94      8.70 o
   5   7   8       18.59       27.74     11.39 o
  -4   8   8       74.68       49.23     16.80 o
  -3   8   8      181.69      175.58     27.55 o
  -2   8   8      124.02      115.10     23.89 o
  -1   8   8      177.09      165.95     28.20 o
   0   8   8      188.34      173.39     23.63 o
   1   8   8       80.54       79.56     18.30 o
   2   8   8       41.54       53.95     14.81 o
   3   8   8      184.63      226.48     25.98 o
  -9   1   9      463.54      458.77     22.86 o
  -8   1   9      457.51      461.68     22.58 o
  -7   1   9      513.13      508.56     23.15 o
  -6   1   9     1405.40     1394.49     36.29 o
  -5   1   9      444.83      446.07     26.09 o
  -4   1   9      908.76      927.16     28.89 o
  -3   1   9      859.45      886.00     29.72 o
  -2   1   9     1631.01     1739.77     64.17 o
  -1   1   9      585.27      636.31     29.58 o
   0   1   9     1355.43     1332.57     31.08 o
   1   1   9     1057.99     1030.30     29.07 o
   2   1   9      528.71      545.61     25.84 o
   3   1   9       66.10       62.85      8.98 o
   4   1   9       59.61       54.20      7.76 o
   5   1   9        5.73        8.73      5.60 o
   6   1   9      149.59      144.65     13.92 o
   7   1   9        4.61        8.56      5.53 o
   8   1   9        6.03       10.89      6.75 o
  -9   2   9       83.62       88.76     12.93 o
  -8   2   9      183.10      183.93     17.17 o
  -7   2   9       70.06       57.95     11.33 o
  -6   2   9      152.27      146.93     14.93 o
  -5   2   9     1314.71     1324.13     35.24 o
  -4   2   9     1302.83     1352.50     51.81 o
  -3   2   9     1149.46     1218.66     41.35 o
  -2   2   9     2729.55     2937.94     97.02 o
  -1   2   9     2477.37     2562.91     76.58 o
   0   2   9     4073.41     4092.15    141.77 o
   1   2   9     2743.29     2547.81    101.34 o
   2   2   9     2621.55     2444.51    105.63 o
   3   2   9     2425.13     2345.06    111.58 o
   4   2   9     1614.31     1502.89     42.16 o
   5   2   9     2109.70     1986.09     37.20 o
   6   2   9     1157.21     1132.22     30.48 o
   7   2   9      555.42      546.07     20.39 o
   8   2   9      422.61      417.18     25.55 o
  -8   3   9      590.50      580.91     25.41 o
  -7   3   9     1177.83     1151.80     43.23 o
  -6   3   9     1101.79     1119.77     40.52 o
  -5   3   9     1578.56     1608.48     77.42 o
  -4   3   9     2749.41     2730.43    109.76 o
  -3   3   9     2202.46     2240.47     75.28 o
  -2   3   9     2112.81     2204.63     90.92 o
  -1   3   9     2201.68     2103.79     80.51 o
   0   3   9      359.11      367.75     17.26 o
   1   3   9     2019.20     2025.94     93.96 o
   2   3   9      845.97      863.76     28.55 o
   3   3   9      546.74      511.45     22.79 o
   4   3   9      125.91      133.99     14.72 o
   5   3   9      143.70      150.54     13.03 o
   6   3   9       40.26       40.60      8.18 o
   7   3   9       56.70       71.69     10.76 o
   8   3   9       19.51        2.98      6.90 o
  -8   4   9       29.35       35.86      9.93 o
  -7   4   9       28.82       28.11      8.95 o
  -6   4   9      141.23      118.62     14.81 o
  -5   4   9       53.38       56.74     10.73 o
  -4   4   9      311.18      282.14     22.95 o
  -3   4   9      397.09      389.20     35.29 o
  -2   4   9      344.83      398.54     29.09 o
  -1   4   9      481.64      492.26     20.15 o
   0   4   9     1494.04     1551.06     47.32 o
   1   4   9      244.71      236.79     22.00 o
   2   4   9      587.45      607.45     28.74 o
   3   4   9      581.20      554.40     24.53 o
   4   4   9      345.06      319.55     19.03 o
   5   4   9      325.94      321.33     19.12 o
   6   4   9      339.04      307.63     19.30 o
   7   4   9      123.33      123.21     13.63 o
  -7   5   9        3.85       -1.52      7.65 o
  -6   5   9       28.75       28.60     10.37 o
  -5   5   9       57.45       51.09     14.28 o
  -4   5   9        1.22        1.68      8.30 o
  -3   5   9      121.82      112.98     19.69 o
  -2   5   9       33.40       32.44     12.89 o
  -1   5   9       15.70       26.36      8.65 o
   0   5   9       44.22       47.46      9.48 o
   1   5   9       51.69       46.99     11.79 o
   2   5   9       24.54       16.84      9.15 o
   3   5   9       27.99       34.40     10.85 o
   4   5   9       35.99       44.85     11.55 o
   5   5   9        1.30        0.90      6.64 o
   6   5   9        1.30        7.95      7.46 o
   7   5   9        6.03        6.60      7.15 o
  -6   6   9       19.10       22.91     11.80 o
  -5   6   9      309.71      242.43     48.28 o
  -4   6   9      221.89      172.83     25.06 o
  -3   6   9      164.08      154.73     24.03 o
  -2   6   9      233.06      235.11     29.94 o
  -1   6   9      279.09      303.71     27.92 o
   0   6   9      524.86      572.68     39.58 o
   1   6   9      713.45      763.22     35.92 o
   2   6   9      306.15      358.64     26.78 o
   3   6   9      542.90      576.03     42.35 o
   4   6   9      226.85      282.30     26.22 o
   5   6   9      219.25      236.65     24.05 o
   6   6   9      204.95      251.85     24.45 o
  -5   7   9      433.54      406.10     32.93 o
  -4   7   9      648.42      588.75     40.73 o
  -3   7   9      541.82      463.97     36.55 o
  -2   7   9      724.40      672.62     70.01 o
  -1   7   9      353.40      331.14     37.39 o
   0   7   9      452.88      481.24     38.10 o
   1   7   9      239.03      247.32     26.56 o
   2   7   9      327.64      342.07     30.59 o
   3   7   9      124.28      135.64     20.08 o
   4   7   9       27.65       28.89     11.98 o
  -3   8   9      210.16      208.62     33.68 o
  -2   8   9      162.57      148.92     27.39 o
  -1   8   9      358.61      378.05     60.16 o
   0   8   9      266.90      318.79     38.49 o
   1   8   9      521.08      577.30     35.81 o
   2   8   9      204.43      225.01     26.58 o
  -8   0  10      162.17      147.77     23.20 o
  -7   0  10      155.83      155.18     23.25 o
  -6   0  10      979.52      952.42     48.78 o
  -5   0  10       10.89        9.83      9.48 o
  -4   0  10       98.93      109.86     19.36 o
  -3   0  10       48.69       51.74     13.82 o
  -2   0  10       34.42       30.38     11.84 o
  -1   0  10        1.40        7.19      8.16 o
   0   0  10      134.30      138.18     20.13 o
   1   0  10      119.04      129.07     19.41 o
   2   0  10      136.91      145.67     16.76 o
   3   0  10      512.12      491.42     26.00 o
   4   0  10      207.33      193.77     20.11 o
   5   0  10      151.46      109.06     16.04 o
   6   0  10     1318.48     1195.35     41.92 o
   7   0  10       17.04       11.64     11.19 o
   8   0  10      137.44      112.55     16.90 o
  -8   1  10      564.32      541.57     35.03 o
  -7   1  10      637.47      630.60     26.97 o
  -6   1  10     1329.28     1305.78     37.15 o
  -5   1  10     1005.02     1032.85     32.68 o
  -4   1  10     1805.06     1860.61     72.93 o
  -3   1  10     2694.37     2917.07     54.60 o
  -2   1  10     4115.82     4484.73     81.17 o
  -1   1  10     2303.76     2406.69     72.80 o
   0   1  10     2500.72     2460.48     80.55 o
   1   1  10     1887.04     1862.84     47.72 o
   2   1  10     2736.25     2640.48     96.95 o
   3   1  10     1070.02      993.93     28.26 o
   4   1  10     1025.77      992.88     34.30 o
   5   1  10      656.54      589.88     24.09 o
   6   1  10      643.84      655.28     24.68 o
   7   1  10      138.73      133.45     13.86 o
   8   1  10      171.26      170.06     16.37 o
  -8   2  10       60.35       59.63     11.71 o
  -7   2  10       17.43       14.31      7.86 o
  -6   2  10       94.40       73.89     12.46 o
  -5   2  10       62.51       66.90     11.47 o
  -4   2  10        2.91       -0.07      6.13 o
  -3   2  10        3.32        1.71      5.53 o
  -2   2  10        7.19        9.37      6.57 o
  -1   2  10       17.93       14.73      8.18 o
   0   2  10       55.09       55.77     10.42 o
   1   2  10       75.32       79.54     11.69 o
   2   2  10       30.02       29.29      7.38 o
   3   2  10       86.95       89.01     11.07 o
   4   2  10       50.60       62.14      9.86 o
   5   2  10       10.50        9.59      6.40 o
   6   2  10       10.14        2.75      5.86 o
   7   2  10        1.47       -1.71      5.43 o
   8   2  10       15.45       14.62      7.47 o
  -8   3  10       68.24       73.27     12.80 o
  -7   3  10      150.88      155.67     16.82 o
  -6   3  10      155.45      150.42     16.37 o
  -5   3  10      249.45      232.97     20.09 o
  -4   3  10      297.26      279.63     21.28 o
  -3   3  10      252.08      275.10     24.41 o
  -2   3  10      382.45      392.71     29.15 o
  -1   3  10      562.29      647.49     30.49 o
   0   3  10       32.67       34.92      7.96 o
   1   3  10      922.94      895.47     73.11 o
   2   3  10      300.98      354.50     28.90 o
   3   3  10      199.47      215.03     18.79 o
   4   3  10      116.10      123.46     14.83 o
   5   3  10       64.50       87.05     13.38 o
   6   3  10       45.65       52.23      9.33 o
   7   3  10       39.56       52.77     11.26 o
  -7   4  10      109.38      102.20     14.72 o
  -6   4  10      109.68      102.24     14.44 o
  -5   4  10       49.01       51.07     12.94 o
  -4   4  10       18.36        9.31     16.52 o
  -3   4  10      159.25      117.18     20.45 o
  -2   4  10        7.42       11.75      9.78 o
  -1   4  10        3.24        3.76      7.76 o
   0   4  10        0.21        3.23      6.62 o
   1   4  10      224.54      236.27     22.74 o
   2   4  10      193.64      206.79     21.55 o
   3   4  10      165.51      178.61     20.56 o
   4   4  10        6.56        7.74      7.30 o
   5   4  10      303.89      271.52     19.18 o
   6   4  10       83.64       85.97     12.45 o
   7   4  10      125.25       98.04     13.17 o
  -6   5  10      918.74      901.95     45.11 o
  -5   5  10      848.58      713.38     40.96 o
  -4   5  10     1423.72     1259.22    116.79 o
  -3   5  10     1993.25     1789.84     95.68 o
  -2   5  10     1807.59     1810.94    117.64 o
  -1   5  10     1784.74     1764.25    103.18 o
   0   5  10      946.07      994.75     34.57 o
   1   5  10     2298.92     2474.06    161.65 o
   2   5  10     1330.96     1317.51     53.10 o
   3   5  10     1100.28     1125.95     42.77 o
   4   5  10      696.91      717.08     34.29 o
   5   5  10      368.35      387.15     24.55 o
   6   5  10      259.75      300.32     23.08 o
  -5   6  10       40.43       18.09     11.99 o
  -4   6  10       32.72       17.43     12.49 o
  -3   6  10       17.10       18.24     12.11 o
  -2   6  10        7.76        8.01     10.73 o
  -1   6  10        3.08        3.31     10.38 o
   0   6  10       59.92       66.16     12.96 o
   1   6  10       46.10       41.98     13.04 o
   2   6  10       15.86        4.81      8.60 o
   3   6  10       43.77       39.26     12.75 o
   4   6  10       36.18       37.53     12.37 o
   5   6  10       36.24       26.76     11.09 o
  -4   7  10       13.74        6.76     10.90 o
  -3   7  10       56.99       58.68     18.63 o
  -2   7  10       19.49       23.84     14.57 o
  -1   7  10       46.27       35.25     22.22 o
   0   7  10       57.75       55.03     26.82 o
   1   7  10       18.07       12.02     10.70 o
   2   7  10       28.82       14.14     10.89 o
   3   7  10       58.45       41.73     13.83 o
   4   7  10        2.20       -3.13     10.69 o
   0   8  10        9.87        9.89     22.15 o
  -8   1  11       20.26       20.20      9.18 o
  -7   1  11      116.87      129.58     15.95 o
  -6   1  11      284.64      275.26     22.34 o
  -5   1  11       50.79       52.95     11.11 o
  -4   1  11      405.59      410.09     22.44 o
  -3   1  11      338.09      367.47     20.96 o
  -2   1  11      294.34      302.44     24.19 o
  -1   1  11      721.57      855.38     61.31 o
   0   1  11      632.58      673.14     52.99 o
   1   1  11      597.56      606.70     29.84 o
   2   1  11     1087.06     1047.24     56.15 o
   3   1  11      511.48      485.31     23.90 o
   4   1  11      353.60      352.17     18.38 o
   5   1  11      219.46      212.74     17.36 o
   6   1  11      175.19      184.83     16.83 o
   7   1  11      141.24      132.08     14.98 o
  -8   2  11      628.40      610.09     28.71 o
  -7   2  11      570.51      561.19     27.23 o
  -6   2  11      965.58      965.13     34.59 o
  -5   2  11     1512.31     1487.90     65.69 o
  -4   2  11      953.59     1011.43     34.23 o
  -3   2  11     1304.15     1345.65     44.68 o
  -2   2  11     1122.23     1127.63     49.48 o
  -1   2  11     1188.85     1225.40    121.85 o
   0   2  11     1285.39     1277.68     64.64 o
   1   2  11      260.24      252.57     29.66 o
   2   2  11      441.67      485.79     28.11 o
   3   2  11      222.51      236.64     19.91 o
   4   2  11      217.69      217.03     17.52 o
   5   2  11      113.11      113.39     13.39 o
   6   2  11        1.98       -1.62      6.17 o
   7   2  11        0.63        1.15      5.92 o
  -7   3  11      162.88      155.87     17.98 o
  -6   3  11      125.46      120.62     15.94 o
  -5   3  11      378.18      379.40     25.68 o
  -4   3  11      258.85      280.65     25.77 o
  -3   3  11     1180.65     1233.94     78.17 o
  -2   3  11     1267.03     1336.78    131.66 o
  -1   3  11     1213.28     1242.15     66.71 o
   0   3  11      583.34      559.45     28.80 o
   1   3  11     1610.12     1587.42     88.70 o
   2   3  11      952.90      974.87     62.34 o
   3   3  11      986.29      967.56     37.72 o
   4   3  11     1150.14     1103.72     53.00 o
   5   3  11      409.57      418.39     25.30 o
   6   3  11      390.91      376.18     21.58 o
   7   3  11      278.33      258.74     20.34 o
  -7   4  11      144.47      148.48     20.27 o
  -6   4  11      196.15      178.90     22.02 o
  -5   4  11      243.57      247.08     29.58 o
  -4   4  11      161.50      171.14     25.31 o
  -3   4  11      493.90      484.91     35.55 o
  -2   4  11      251.70      233.10     29.83 o
  -1   4  11      131.86      101.56     21.27 o
   0   4  11      431.91      450.25     27.54 o
   1   4  11       49.61       49.93     12.85 o
   2   4  11       25.16       24.27     10.44 o
   3   4  11       95.02       85.92     15.93 o
   4   4  11       71.64       60.52     12.55 o
   5   4  11        3.11        2.26      6.71 o
   6   4  11        8.89        2.14      6.49 o
  -6   5  11        0.05        4.48     10.21 o
  -5   5  11       13.18        4.15     10.13 o
  -4   5  11        2.01       -5.32      9.18 o
  -3   5  11       14.43       26.48     14.28 o
  -2   5  11        6.66       11.76     12.17 o
  -1   5  11       41.62       40.77     22.91 o
   0   5  11        0.44       12.42     18.93 o
   1   5  11        5.73        4.07      9.07 o
   2   5  11        4.45        5.95      9.11 o
   3   5  11        0.02       10.52      9.45 o
   4   5  11        9.90        2.61     12.30 o
   5   5  11        4.42       13.98     10.31 o
  -5   6  11      203.89      207.13     29.09 o
  -4   6  11      116.52      101.03     21.94 o
  -3   6  11      196.35      177.03     28.03 o
  -2   6  11      125.90      122.30     24.12 o
  -1   6  11      279.62      252.29     48.13 o
   0   6  11      160.43      164.85     39.93 o
   1   6  11      112.27      140.96     21.43 o
   2   6  11       18.85       27.68     12.11 o
   3   6  11       43.11       45.76     13.43 o
   4   6  11       33.69       36.69     12.65 o
  -3   7  11      198.36      158.77     28.33 o
  -2   7  11      315.79      307.20     38.13 o
  -1   7  11      326.90      273.90     52.80 o
   0   7  11      342.52      446.87     66.75 o
   1   7  11      283.08      302.88     31.20 o
   2   7  11      539.40      596.42     50.50 o
  -7   0  12      799.42      832.02     47.88 o
  -6   0  12      369.07      380.59     35.38 o
  -5   0  12     2502.37     2479.10    128.14 o
  -4   0  12     1637.29     1771.56     65.49 o
  -3   0  12     1871.39     2000.48    180.90 o
  -2   0  12     1371.55     1468.29     83.38 o
   1   0  12     1887.58     1987.66     62.06 o
   2   0  12      829.89      785.72     39.23 o
   3   0  12     1630.44     1672.06     68.98 o
   4   0  12      734.86      734.44     35.21 o
   5   0  12      541.73      550.22     34.98 o
   6   0  12      177.75      165.40     21.40 o
   7   0  12      170.04      190.11     28.96 o
  -7   1  12       43.08       42.15     11.24 o
  -6   1  12        0.62       -5.60      6.52 o
  -5   1  12      193.75      192.04     19.44 o
  -4   1  12       22.31       13.60      8.13 o
  -3   1  12        4.99        2.79      7.79 o
  -2   1  12       17.48        4.68      9.59 o
   1   1  12       61.61       62.50     16.97 o
   2   1  12       75.98       74.53     11.14 o
   3   1  12       78.40       65.72      9.88 o
   4   1  12      154.23      150.33     14.15 o
   5   1  12      121.07      113.42     14.13 o
   6   1  12        3.71        5.47      7.50 o
   7   1  12      198.91      169.11     17.09 o
  -7   2  12       62.61       60.11     12.70 o
  -6   2  12       78.38       53.74     11.81 o
  -5   2  12      150.13      144.17     17.39 o
  -4   2  12       65.81       61.43     14.27 o
  -3   2  12       76.82      118.67     37.40 o
  -2   2  12      115.53      108.42     21.02 o
  -1   2  12      132.39      174.66     36.79 o
   0   2  12      210.50      196.34     39.47 o
   1   2  12      213.57      232.62     29.64 o
   2   2  12       61.65       55.77     16.70 o
   3   2  12       67.53       59.64     13.48 o
   4   2  12       57.57       57.42     10.66 o
   5   2  12        6.67        7.64      7.27 o
   6   2  12       41.87       34.14      9.87 o
  -6   3  12        1.56       -1.12      8.44 o
  -5   3  12        7.94       15.94     10.15 o
  -4   3  12       30.09       31.94     14.09 o
  -3   3  12       19.48       26.64     13.16 o
  -2   3  12        1.72       12.75     11.79 o
  -1   3  12        0.86       -6.21     13.49 o
   0   3  12       47.06       56.63     24.75 o
   1   3  12       11.54       13.90     12.34 o
   2   3  12       20.64       16.97     10.21 o
   3   3  12       22.51       20.29     10.53 o
   4   3  12       63.80       67.35     15.06 o
   5   3  12        0.10       -6.30      6.83 o
   6   3  12       23.49       15.83      8.47 o
  -6   4  12      511.09      485.94     31.49 o
  -5   4  12      501.09      472.60     46.75 o
  -4   4  12      685.16      716.95     44.39 o
  -3   4  12      464.92      484.05     54.14 o
  -2   4  12      835.80      889.35     89.97 o
  -1   4  12      803.99      871.44     69.66 o
   0   4  12     1798.69     1842.81    100.62 o
   1   4  12      250.60      269.58     26.72 o
   2   4  12      675.67      693.36     47.03 o
   3   4  12      339.01      378.97     28.03 o
   4   4  12      227.95      264.68     27.03 o
   5   4  12      280.18      288.49     21.34 o
  -5   5  12       26.67        8.25     11.33 o
  -4   5  12       50.32       36.06     15.21 o
  -3   5  12        1.30       12.16     12.14 o
  -2   5  12        0.05        6.08     11.04 o
  -1   5  12       25.92       24.75     20.00 o
   0   5  12       11.91       12.87     18.78 o
   1   5  12        4.65       23.36     11.12 o
   2   5  12       73.77      101.24     18.23 o
   3   5  12       51.41       52.19     14.72 o
   4   5  12      178.04      163.37     22.69 o
  -3   6  12      317.37      291.64     36.49 o
  -2   6  12      372.08      304.48     53.19 o
  -1   6  12      349.53      364.18     59.78 o
   0   6  12      338.98      342.80     57.94 o
   1   6  12      333.68      375.29     59.01 o
   2   6  12      149.62      161.17     22.77 o
   3   6  12      180.74      187.68     24.93 o
  -6   1  13      137.23      137.64     17.92 o
  -5   1  13      129.65      148.41     18.29 o
  -4   1  13      271.08      257.23     26.75 o
  -3   1  13      228.83      188.31     28.19 o
  -2   1  13      318.69      306.32     49.89 o
   1   1  13      151.68      135.42     35.25 o
   2   1  13       52.29       52.93     11.91 o
   3   1  13       31.36       38.80      9.08 o
   4   1  13        7.41       15.55      7.05 o
   5   1  13        0.06        2.34      7.55 o
   6   1  13       65.16       45.07     11.11 o
  -6   2  13       89.03       81.26     17.15 o
  -5   2  13      293.88      272.83     27.83 o
  -4   2  13      442.04      469.64     37.24 o
  -3   2  13      327.73      367.27     38.64 o
  -2   2  13      487.91      530.17     55.49 o
   1   2  13      639.52      716.55     64.45 o
   2   2  13      494.89      542.64     39.56 o
   3   2  13      569.17      580.60     33.77 o
   4   2  13      325.56      309.29     25.50 o
   5   2  13      411.64      389.65     24.03 o
   6   2  13      220.12      212.99     19.91 o
  -6   3  13      280.95      277.43     28.72 o
  -5   3  13      439.24      448.09     43.45 o
  -4   3  13      671.36      634.61     63.38 o
  -3   3  13      348.38      363.88     38.82 o
  -2   3  13      431.64      408.01     50.43 o
   1   3  13      540.39      582.29     60.24 o
   2   3  13      163.84      159.01     26.57 o
   3   3  13       76.56       82.50     20.27 o
   4   3  13        7.83        3.52      9.65 o
   5   3  13       17.07       21.17     10.33 o
  -5   4  13       30.00       57.63     18.11 o
  -4   4  13      122.70      115.81     24.38 o
  -3   4  13       41.81       53.84     18.12 o
  -2   4  13      103.92      107.90     34.03 o
   1   4  13      104.79       89.13     31.19 o
   2   4  13      159.87      117.80     19.93 o
   3   4  13       87.56       72.46     16.71 o
   4   4  13       63.48       53.99     15.98 o
  -4   5  13       22.25       19.24     14.52 o
  -3   5  13        1.83       -2.08     11.81 o
  -2   5  13        0.09      -10.50     16.63 o
   1   5  13        0.08       -6.59     14.79 o
   2   5  13        8.41       11.02     10.82 o
   3   5  13        0.29        0.77     10.13 o
  -2   6  13       82.78       91.04     33.95 o
   1   6  13       99.39       77.17     30.96 o
  -6   0  14      140.90      116.95     24.92 o
  -5   0  14        0.29        0.51     11.58 o
  -4   0  14       17.56        3.91     19.31 o
   2   0  14       44.01       42.38     24.06 o
   3   0  14       73.12       58.70     26.90 o
   4   0  14       56.00       38.91     13.87 o
   5   0  14       77.31       61.57     15.13 o
  -5   1  14      102.55      111.23     20.02 o
  -4   1  14      561.46      566.35     60.77 o
  -3   1  14      542.50      593.40     62.23 o
   2   1  14      456.01      415.82     37.12 o
   3   1  14      176.29      176.06     20.12 o
   4   1  14      163.64      148.63     19.23 o
   5   1  14      114.88      101.38     14.68 o
  -5   2  14        5.45       -2.73     10.96 o
  -4   2  14        1.12        2.30     11.80 o
  -3   2  14        1.29       18.78     19.70 o
   2   2  14       41.44       50.35     25.44 o
   3   2  14        3.30        2.82      9.46 o
   4   2  14        0.95        6.35      8.93 o
   5   2  14        2.88       12.88      9.68 o
  -5   3  14       56.88       35.76     17.28 o
  -4   3  14       34.07       31.68     16.23 o
  -3   3  14      149.04      170.67     40.62 o
   1   3  14      139.84      153.27     39.54 o
   2   3  14       20.35       16.17     19.39 o
   3   3  14       51.47       67.67     20.67 o
   4   3  14       44.50       50.94     15.30 o
  -4   4  14        2.85       12.10     13.17 o
  -3   4  14       23.52       15.71     22.15 o
   1   4  14       96.91      144.31     39.77 o
   2   4  14       19.77       20.92     21.84 o
   3   4  14       37.97       30.42     16.30 o
  -2   5  14      387.30      382.34     62.15 o
  -4   1  15       40.20       24.22     24.29 o
   3   1  15       53.45       62.08     28.05 o
   4   1  15       90.72       92.50     16.62 o
  -4   2  15      163.16      204.16     46.37 o
   2   2  15       59.20       36.79     25.44 o
   3   2  15       32.85       13.47     14.10 o
  -3   3  15      297.66      308.08     56.17 o
   2   3  15      197.54      257.04     50.27 o
 
